# Supplementary material for: 2-[(1R,3S)-6,7-Dimeth­oxy-1-phenyl-1,2,3,4-tetra­hydro­isoquinolin-3-yl]-4-phenyl-1,3-thia­zole
Source: Acta Crystallogr Sect E Struct Rep Online. 2011 Sep 30;67(Pt 10):o2722. doi: 10.1107/S1600536811037494 (PMC3201443; doi:10.1107/S1600536811037494)
Supplement: Supplementary file 2 [file e-67-o2722-Isup2.hkl]

# 
# h,k,l, Fc-squared, Fo-squared, sigma(Fo-squared) and status flag 
# 
data_I
_shelx_title ' ust1 in P2(1)2(1)2(1)' 
_shelx_refln_list_code          4 
_shelx_F_calc_maximum      163.25 
_exptl_crystal_F_000       904.00 
_reflns_d_resolution_high  0.7804 
 
loop_ 
 _symmetry_equiv_pos_as_xyz 
 'x, y, z' 
 '-x+1/2, -y, z+1/2' 
 'x+1/2, -y+1/2, -z' 
 '-x, y+1/2, -z+1/2' 
 
_cell_length_a     5.9178 
_cell_length_b    16.6269 
_cell_length_c    22.8564 
_cell_angle_alpha  90.000 
_cell_angle_beta   90.000 
_cell_angle_gamma  90.000 
 
_shelx_F_squared_multiplier     1.000 
 
loop_ 
 _refln_index_h 
 _refln_index_k 
 _refln_index_l 
 _refln_F_squared_calc 
 _refln_F_squared_meas 
 _refln_F_squared_sigma 
 _refln_observed_status 
   2   0   0      295.52      275.39      3.87 o 
   4   0   0      227.44      219.59      4.52 o 
   6   0   0       51.33       39.53     12.17 o 
   1   1   0     7420.50     7157.19     73.05 o 
   2   1   0      188.18      178.86      2.16 o 
   3   1   0        3.75        9.63      1.28 o 
   4   1   0      574.32      556.14      5.84 o 
   5   1   0        0.07        0.72      2.56 o 
   6   1   0      101.43       98.94      5.48 o 
   7   1   0        0.28       -3.11     13.54 o 
   1   2   0     4063.66     3905.89     34.05 o 
   2   2   0     2447.35     2250.64     18.82 o 
   3   2   0       14.49       15.39      1.53 o 
   4   2   0        1.39        2.44      1.73 o 
   5   2   0      104.00      111.13      3.45 o 
   6   2   0       70.35       85.51      7.23 o 
   7   2   0        3.69       31.98     21.39 o 
   1   3   0      197.51      196.99      2.20 o 
   2   3   0        6.66        7.28      1.01 o 
   3   3   0      386.29      410.71      4.91 o 
   4   3   0      608.31      612.71      7.70 o 
   5   3   0      146.10      146.32      4.29 o 
   6   3   0        2.74        9.64      6.78 o 
   7   3   0        4.26       55.87     17.09 o 
   0   4   0      462.55      460.71      7.78 o 
   1   4   0      380.40      387.69      4.05 o 
   2   4   0       83.03       72.93      1.54 o 
   3   4   0       29.48       38.10      1.74 o 
   4   4   0       45.17       46.95      2.32 o 
   5   4   0       65.10       67.06      4.23 o 
   6   4   0       26.38       29.60      6.64 o 
   7   4   0        4.72       43.25     22.04 o 
   1   5   0     5039.00     5020.04     46.22 o 
   2   5   0     1334.31     1474.71     14.02 o 
   3   5   0       49.18       50.98      2.26 o 
   4   5   0      145.34      136.64      3.63 o 
   5   5   0       33.00       31.03      4.17 o 
   6   5   0       29.82       22.67      6.11 o 
   7   5   0        1.96       36.78     14.15 o 
   0   6   0      283.38      258.86      5.11 o 
   1   6   0      633.72      641.74      6.88 o 
   2   6   0     4708.68     4877.24     43.69 o 
   3   6   0      379.28      357.96      4.64 o 
   4   6   0        0.98        2.02      2.60 o 
   5   6   0       48.07       62.76      5.14 o 
   6   6   0        6.20        2.82      6.18 o 
   7   6   0       10.19       20.22     13.22 o 
   1   7   0     3514.48     3418.85     31.69 o 
   2   7   0       19.84       19.98      1.61 o 
   3   7   0       13.57       15.29      2.17 o 
   4   7   0      196.26      184.35      5.23 o 
   5   7   0       25.13       14.60      4.87 o 
   6   7   0        5.48        6.79      8.57 o 
   7   7   0        6.80       48.35     23.47 o 
   0   8   0      810.07      747.61     13.26 o 
   1   8   0       46.45       48.82      1.98 o 
   2   8   0      462.01      469.91      6.12 o 
   3   8   0        1.45       -1.10      2.46 o 
   4   8   0       19.60       11.74      3.61 o 
   5   8   0       72.63       67.52      5.88 o 
   6   8   0        7.30       14.00      9.38 o 
   7   8   0        6.02      -10.59     20.13 o 
   1   9   0      347.71      360.27      5.25 o 
   2   9   0      234.34      251.49      4.18 o 
   3   9   0       92.30       91.85      2.69 o 
   4   9   0       39.66       38.56      3.50 o 
   5   9   0        7.26        9.02      5.71 o 
   6   9   0        2.94       15.34      9.96 o 
   0  10   0     1113.09     1159.98     19.99 o 
   1  10   0       29.99       23.42      2.15 o 
   2  10   0       22.55       20.16      2.91 o 
   3  10   0      161.52      146.92      4.06 o 
   4  10   0      220.13      213.01      5.18 o 
   5  10   0       42.29       45.74      8.09 o 
   6  10   0       10.06       31.73     14.04 o 
   1  11   0      653.17      640.89      9.25 o 
   2  11   0       58.67       58.20      3.24 o 
   3  11   0        6.50        3.98      4.27 o 
   4  11   0       44.22       29.03      4.98 o 
   5  11   0        5.45       12.94      9.21 o 
   6  11   0        2.46       44.10     13.16 o 
   0  12   0        0.93        2.45      3.34 o 
   1  12   0        4.36        0.79      2.95 o 
   2  12   0      157.37      134.14      4.24 o 
   3  12   0      319.54      325.28      7.57 o 
   4  12   0        3.41       14.97      7.46 o 
   5  12   0        1.05       29.27     10.99 o 
   6  12   0        2.98       -3.39     15.06 o 
   1  13   0      206.56      201.61      5.46 o 
   2  13   0        0.94        8.15      3.97 o 
   3  13   0        3.38       -3.55      4.99 o 
   4  13   0        6.75        2.02      7.30 o 
   5  13   0        1.84       16.10     15.01 o 
   6  13   0        7.67       26.21     30.05 o 
   0  14   0        6.31        5.57      4.72 o 
   1  14   0        0.33        2.78      3.06 o 
   2  14   0        0.35       -0.10      4.11 o 
   3  14   0        0.31        0.95      6.31 o 
   4  14   0        7.93        4.60      8.54 o 
   5  14   0       14.70       81.98     18.26 o 
   1  15   0      115.92      126.14      5.34 o 
   2  15   0       81.76       77.63      6.42 o 
   3  15   0        0.28        9.87      7.52 o 
   4  15   0        5.73        8.32     10.79 o 
   5  15   0        0.08       29.62     19.92 o 
   0  16   0        0.02       -5.77      8.00 o 
   1  16   0        0.08        7.67      6.77 o 
   2  16   0       27.74       19.19      6.41 o 
   3  16   0        4.39       -6.62      7.26 o 
   4  16   0        2.24        4.87     12.15 o 
   5  16   0        5.27        2.09     25.21 o 
   1  17   0       31.45       33.21      9.01 o 
   2  17   0       23.74        9.42      6.51 o 
   3  17   0        1.31       -0.20     12.38 o 
   4  17   0       20.03       13.90     18.86 o 
   0  18   0        0.01       -6.13     17.58 o 
   1  18   0        4.31        7.23     12.47 o 
   2  18   0       53.47       29.40      9.57 o 
   3  18   0        1.95        8.69     14.02 o 
   4  18   0        4.12       49.01     20.55 o 
   1  19   0        1.69       23.72     10.46 o 
   2  19   0        1.75        6.57     11.32 o 
   3  19   0        0.48      -15.62     15.62 o 
   0  20   0       56.19      112.12     22.09 o 
   1  20   0        2.51      -10.10     26.99 o 
   2  20   0        4.53       19.46     19.33 o 
   1  21   0        7.67        6.96     21.76 o 
   1   0   1      974.79      961.43      9.48 o 
   2   0   1       28.92       32.20      1.00 o 
   3   0   1      827.20      830.82      7.57 o 
   4   0   1       53.60       55.85      1.86 o 
   5   0   1        6.78       16.08      3.55 o 
   6   0   1       47.14       46.74      6.73 o 
   7   0   1       48.63       30.91     16.48 o 
  -7   1   1       31.33      139.22     21.95 o 
  -6   1   1       25.66       33.00      5.34 o 
  -5   1   1       51.93       50.81      3.90 o 
  -4   1   1       86.45       80.58      2.48 o 
  -3   1   1      873.77      876.81      9.16 o 
  -2   1   1      317.79      316.01      3.36 o 
  -1   1   1     1373.98     1326.30     14.11 o 
   1   1   1     1337.68     1275.36     13.62 o 
   2   1   1      323.89      321.58      3.33 o 
   3   1   1      867.26      869.80      7.77 o 
   4   1   1       86.44       87.99      2.28 o 
   5   1   1       52.71       47.37      2.69 o 
   6   1   1       25.37       19.36      5.69 o 
   7   1   1       31.41       44.11     17.24 o 
  -7   2   1       29.43       64.10     13.24 o 
  -6   2   1       74.82       71.77      5.79 o 
  -5   2   1       76.17       78.78      3.18 o 
  -4   2   1      107.62      112.48      3.27 o 
  -3   2   1     1595.75     1622.52     17.69 o 
  -2   2   1      643.55      636.13      7.59 o 
  -1   2   1     9108.42     8970.34     77.18 o 
   1   2   1     9065.59     9234.60     89.19 o 
   2   2   1      636.97      625.54      6.10 o 
   3   2   1     1598.31     1634.37     13.77 o 
   4   2   1      109.17      108.02      2.22 o 
   5   2   1       79.21       78.96      3.80 o 
   6   2   1       74.95       88.18      7.72 o 
   7   2   1       29.03       30.32     15.44 o 
  -7   3   1        8.06       29.69     15.22 o 
  -6   3   1       30.68       20.14      7.80 o 
  -5   3   1      141.27      117.20      4.17 o 
  -4   3   1       71.08       68.60      2.84 o 
  -3   3   1      350.39      334.59      4.22 o 
  -2   3   1      204.63      201.35      6.02 o 
  -1   3   1     5589.89     5452.20     47.15 o 
   0   3   1     2353.63     2249.13     24.60 o 
   1   3   1     5507.83     5383.95     46.40 o 
   2   3   1      202.65      191.64      2.47 o 
   3   3   1      354.28      339.13      4.11 o 
   4   3   1       70.84       63.06      2.34 o 
   5   3   1      142.20      131.99      3.59 o 
   6   3   1       31.63       32.02      6.34 o 
   7   3   1        8.27        5.75     17.95 o 
  -7   4   1       21.17        9.73     16.80 o 
  -6   4   1       39.24       55.40      7.38 o 
  -5   4   1      353.90      350.93      6.57 o 
  -4   4   1      182.20      184.84      3.50 o 
  -3   4   1       19.63       19.66      1.54 o 
  -2   4   1     2855.00     2851.55     26.25 o 
  -1   4   1     9411.63     9482.33     79.78 o 
   0   4   1     6248.15     5931.71     54.93 o 
   1   4   1     9461.50     9667.20     84.23 o 
   2   4   1     2877.96     2881.56     25.82 o 
   3   4   1       20.39       14.35      1.66 o 
   4   4   1      184.20      189.11      3.73 o 
   5   4   1      353.99      358.18      7.00 o 
   6   4   1       38.58       28.43      6.44 o 
   7   4   1       20.69       44.53     15.82 o 
  -7   5   1       19.08       39.19     16.90 o 
  -6   5   1        5.30       10.47      6.64 o 
  -5   5   1      101.97       99.37      4.45 o 
  -4   5   1       80.04       82.10      2.80 o 
  -3   5   1      378.81      402.44      5.12 o 
  -2   5   1     1719.22     1763.98     17.08 o 
  -1   5   1     1555.99     1528.65     14.52 o 
   0   5   1     1421.50     1344.45     13.30 o 
   1   5   1     1544.15     1521.46     15.81 o 
   2   5   1     1714.52     1767.24     16.30 o 
   3   5   1      384.26      407.92      5.88 o 
   4   5   1       81.44       84.38      3.43 o 
   5   5   1      101.59      106.23      5.58 o 
   6   5   1        5.65        3.33      8.07 o 
   7   5   1       19.54       18.94     20.01 o 
  -7   6   1       48.38       35.82     15.44 o 
  -6   6   1       95.95       94.02     10.66 o 
  -5   6   1       66.12       75.53      5.05 o 
  -4   6   1       51.65       51.12      2.56 o 
  -3   6   1      523.13      549.48      6.71 o 
  -2   6   1      326.80      344.49      4.37 o 
  -1   6   1      802.59      830.66      8.68 o 
   0   6   1       32.02       38.03      1.23 o 
   1   6   1      812.46      845.25      9.18 o 
   2   6   1      328.07      341.99      4.19 o 
   3   6   1      525.14      560.39      7.33 o 
   4   6   1       52.22       54.35      3.20 o 
   5   6   1       66.16       55.34      6.61 o 
   6   6   1       94.40       95.70      9.04 o 
   7   6   1       48.17       59.46     18.88 o 
  -7   7   1        1.45       11.53     16.42 o 
  -6   7   1       14.80       25.30      9.62 o 
  -5   7   1       81.22       64.79      5.99 o 
  -4   7   1       67.88       68.20      3.13 o 
  -3   7   1      260.47      259.04      4.24 o 
  -2   7   1     1003.29     1056.63     10.98 o 
  -1   7   1      604.17      575.96      6.37 o 
   0   7   1      163.56      174.82      3.10 o 
   1   7   1      593.13      556.04      6.63 o 
   2   7   1     1001.27     1054.27     10.92 o 
   3   7   1      254.81      258.24      3.84 o 
   4   7   1       69.63       66.72      3.61 o 
   5   7   1       82.40       61.60      5.57 o 
   6   7   1       14.29       10.90      7.68 o 
   7   7   1        1.42        0.05     18.39 o 
  -7   8   1       28.00       29.40     30.75 o 
  -6   8   1       47.15       30.92     12.59 o 
  -5   8   1       13.21       14.59      8.06 o 
  -4   8   1      171.32      168.19      4.45 o 
  -3   8   1       21.02       18.37      2.60 o 
  -2   8   1      199.58      225.70      3.89 o 
  -1   8   1      296.87      311.75      4.40 o 
   0   8   1      642.83      711.71      8.44 o 
   1   8   1      304.48      317.67      4.55 o 
   2   8   1      192.46      217.28      3.69 o 
   3   8   1       20.59       18.93      1.92 o 
   4   8   1      170.81      165.56      5.75 o 
   5   8   1       13.29       17.35      6.18 o 
   6   8   1       47.12       68.48     15.58 o 
   7   8   1       27.86       -4.51     21.59 o 
  -6   9   1       37.34       48.21     12.05 o 
  -5   9   1        4.57        4.60      6.18 o 
  -4   9   1       63.61       56.58      3.53 o 
  -3   9   1       61.76       58.83      2.78 o 
  -2   9   1      911.01      928.61     10.70 o 
  -1   9   1      467.56      487.32      6.38 o 
   0   9   1      148.54      153.89      3.29 o 
   1   9   1      477.32      490.00      6.93 o 
   2   9   1      910.23      918.42     11.15 o 
   3   9   1       60.43       52.74      2.63 o 
   4   9   1       66.07       69.26      4.27 o 
   5   9   1        4.18       13.52      6.91 o 
   6   9   1       37.34       56.66     12.25 o 
  -6  10   1       30.19       72.22     10.82 o 
  -5  10   1        0.70       -3.32      7.74 o 
  -4  10   1      138.01      115.03      3.76 o 
  -3  10   1      187.08      198.33      4.68 o 
  -2  10   1      175.38      181.45      3.91 o 
  -1  10   1      133.23      139.15      3.13 o 
   0  10   1       87.86       74.46      2.88 o 
   1  10   1      128.15      134.82      3.40 o 
   2  10   1      168.65      164.73      3.91 o 
   3  10   1      189.42      197.15      4.92 o 
   4  10   1      137.45      120.84      5.02 o 
   5  10   1        0.57       16.05      8.66 o 
   6  10   1       30.05       73.71     14.06 o 
  -6  11   1       33.31       39.76     15.23 o 
  -5  11   1        4.60       16.92     10.89 o 
  -4  11   1        4.76        1.50      3.68 o 
  -3  11   1       13.86       19.10      3.47 o 
  -2  11   1       12.34       15.51      2.17 o 
  -1  11   1       88.94       98.81      2.96 o 
   0  11   1      124.42      128.37      3.54 o 
   1  11   1       89.09       92.92      3.36 o 
   2  11   1       12.13       13.67      2.73 o 
   3  11   1       12.81       12.03      3.02 o 
   4  11   1        5.19        3.80      3.59 o 
   5  11   1        4.62       -7.36      9.00 o 
   6  11   1       33.17       10.37     18.65 o 
  -6  12   1       12.23       30.23     13.35 o 
  -5  12   1        7.51       11.92     10.98 o 
  -4  12   1       17.42        9.43      6.27 o 
  -3  12   1       20.11       25.94      3.17 o 
  -2  12   1       47.80       44.62      3.56 o 
  -1  12   1       40.15       42.16      3.70 o 
   0  12   1       28.60       27.99      2.64 o 
   1  12   1       37.87       38.67      3.19 o 
   2  12   1       49.06       44.93      3.54 o 
   3  12   1       19.55       23.68      3.49 o 
   4  12   1       17.42        1.19      7.67 o 
   5  12   1        7.35       20.00     11.79 o 
   6  12   1       12.42       27.70     13.84 o 
  -6  13   1        7.42       11.34     18.64 o 
  -5  13   1        4.54      -12.58     12.58 o 
  -4  13   1       11.68       18.72      7.12 o 
  -3  13   1       65.50       68.89      5.50 o 
  -2  13   1      246.16      256.36      6.82 o 
  -1  13   1       17.52       19.57      3.52 o 
   0  13   1       28.79       33.20      2.97 o 
   1  13   1       17.49       13.36      3.10 o 
   2  13   1      246.70      260.72      6.46 o 
   3  13   1       66.83       72.50      4.84 o 
   4  13   1       10.61        7.35      6.88 o 
   5  13   1        4.21       19.13     14.73 o 
   6  13   1        7.29      -15.79     47.50 o 
  -5  14   1        2.73       11.05     13.26 o 
  -4  14   1        1.61       -8.33      8.33 o 
  -3  14   1       28.06       15.66      5.52 o 
  -2  14   1       38.89       35.07      4.19 o 
  -1  14   1       76.68       70.11      3.58 o 
   0  14   1       40.54       37.60      3.31 o 
   1  14   1       79.15       75.09      4.26 o 
   2  14   1       39.99       38.42      3.94 o 
   3  14   1       27.29       25.67      5.60 o 
   4  14   1        1.65        3.72     11.53 o 
   5  14   1        2.66       -1.16     17.70 o 
  -5  15   1       13.57       14.72     16.90 o 
  -4  15   1       10.05        6.55     10.59 o 
  -3  15   1        0.71        9.37     11.00 o 
  -2  15   1      136.53      142.69      7.86 o 
  -1  15   1       18.63       19.25      5.83 o 
   0  15   1       23.46       18.70      3.34 o 
   1  15   1       18.41       27.96      4.88 o 
   2  15   1      137.13      130.14      7.44 o 
   3  15   1        0.73        3.66      6.42 o 
   4  15   1        9.63       22.89     10.28 o 
   5  15   1       13.46       37.97     18.28 o 
  -5  16   1        5.83       24.56     20.40 o 
  -4  16   1        8.32       38.27     16.55 o 
  -3  16   1       12.78       16.04      9.64 o 
  -2  16   1       35.06       31.94      8.99 o 
  -1  16   1       70.06       74.57      5.76 o 
   0  16   1       24.04       14.25      4.75 o 
   1  16   1       69.12       67.98      5.94 o 
   2  16   1       34.88       32.19      6.57 o 
   3  16   1       12.77        3.21      7.65 o 
   4  16   1        8.34       12.23     15.35 o 
   5  16   1        5.86       -9.74     19.68 o 
  -4  17   1        5.54       17.61     23.38 o 
  -3  17   1        7.76        3.66     14.30 o 
  -2  17   1       34.84       33.08      9.06 o 
  -1  17   1        5.12        7.09      5.86 o 
   0  17   1       38.19       36.29      8.14 o 
   1  17   1        5.32        2.41      7.12 o 
   2  17   1       34.53       23.42      7.05 o 
   3  17   1        7.52      -11.42     11.42 o 
   4  17   1        5.58      -16.15     17.48 o 
  -4  18   1        0.65       12.33     25.04 o 
  -3  18   1       17.37       29.05     14.81 o 
  -2  18   1        7.89        3.79      9.54 o 
  -1  18   1       17.29        1.28      9.51 o 
   0  18   1        3.67        3.23      7.28 o 
   1  18   1       17.13        9.40      6.88 o 
   2  18   1        7.45       16.43      7.52 o 
   3  18   1       17.20       29.63     18.26 o 
   4  18   1        0.71       95.50     21.82 o 
  -3  19   1        3.84       22.77     19.67 o 
  -2  19   1        5.57       29.55     16.49 o 
  -1  19   1        1.70        0.29     10.17 o 
   0  19   1        3.83       17.64     11.30 o 
   1  19   1        1.90       10.80     11.03 o 
   2  19   1        5.61       15.74     10.91 o 
   3  19   1        3.79      -11.12     16.05 o 
  -2  20   1        3.59      -11.94     11.94 o 
  -1  20   1       21.42       23.03     13.03 o 
   0  20   1       34.78       37.27     16.50 o 
   1  20   1       21.08       62.53     14.55 o 
   2  20   1        3.44        2.02     12.39 o 
  -1  21   1        8.66       -5.60     19.25 o 
   0  21   1        0.02        7.22     15.21 o 
   1  21   1        8.97      -16.05     16.05 o 
   1   0   2     1580.42     1451.83     13.58 o 
   2   0   2      955.40      893.18      7.46 o 
   3   0   2      207.95      191.90      2.59 o 
   4   0   2       63.88       69.13      2.03 o 
   5   0   2        0.50        6.14      2.86 o 
   6   0   2        4.78       -0.17      5.93 o 
   7   0   2        9.31       -5.39     12.16 o 
  -7   1   2       18.14       -3.56     13.87 o 
  -6   1   2        9.13       -2.23      4.79 o 
  -5   1   2      115.56      119.59      3.27 o 
  -4   1   2      256.24      244.58      3.90 o 
  -3   1   2      180.46      202.54      2.87 o 
  -2   1   2      340.18      342.86      3.54 o 
  -1   1   2     5764.93     5694.96     54.08 o 
   1   1   2     5763.62     5519.15     48.45 o 
   2   1   2      336.09      338.28      3.46 o 
   3   1   2      166.51      189.82      2.71 o 
   4   1   2      250.09      242.45      3.29 o 
   5   1   2      117.50      123.70      3.64 o 
   6   1   2        9.50       16.35      6.08 o 
   7   1   2       18.20       19.66     15.04 o 
  -7   2   2       20.48       14.61     11.74 o 
  -6   2   2       31.74       26.90      5.31 o 
  -5   2   2       88.06       85.64      3.25 o 
  -4   2   2       55.15       55.09      3.15 o 
  -3   2   2     1471.57     1492.10     14.40 o 
  -2   2   2     3225.76     3203.83     27.39 o 
  -1   2   2    11099.60    11143.91    100.07 o 
   0   2   2     3499.91     3572.08     46.46 o 
   1   2   2    10980.44    11104.82     97.30 o 
   2   2   2     3241.40     3223.80     27.15 o 
   3   2   2     1465.72     1475.73     13.71 o 
   4   2   2       56.24       64.93      2.07 o 
   5   2   2       90.07       92.55      4.30 o 
   6   2   2       32.39       50.48      8.15 o 
   7   2   2       19.85       -1.94     12.29 o 
  -7   3   2       20.01        0.19     20.31 o 
  -6   3   2       18.09       39.72      6.58 o 
  -5   3   2       51.42       50.72      3.17 o 
  -4   3   2      162.17      162.79      3.51 o 
  -3   3   2     1391.30     1448.18     16.88 o 
  -2   3   2     1150.35     1110.25     10.67 o 
  -1   3   2    11727.52    11739.90    103.99 o 
   0   3   2      215.58      237.40      2.88 o 
   1   3   2    11759.26    11877.14    103.93 o 
   2   3   2     1132.70     1084.59     10.46 o 
   3   3   2     1379.68     1436.14     13.55 o 
   4   3   2      164.83      174.07      3.11 o 
   5   3   2       53.52       50.02      2.87 o 
   6   3   2       18.94        3.22      5.62 o 
   7   3   2       19.95       17.08     14.87 o 
  -7   4   2        1.21       42.81     17.97 o 
  -6   4   2       21.34       30.66      6.64 o 
  -5   4   2       52.94       48.79      3.14 o 
  -4   4   2       27.28       21.29      2.15 o 
  -3   4   2      640.14      680.79      7.42 o 
  -2   4   2      328.35      343.39      4.28 o 
  -1   4   2    12459.23    12571.13    108.82 o 
   0   4   2    12304.17    12319.17    121.71 o 
   1   4   2    12482.36    12649.62    121.12 o 
   2   4   2      320.53      331.18      3.78 o 
   3   4   2      650.16      693.37      7.22 o 
   4   4   2       26.99       24.30      2.32 o 
   5   4   2       51.98       60.66      4.38 o 
   6   4   2       21.93       -1.97      7.93 o 
   7   4   2        1.15       74.58     22.67 o 
  -7   5   2        2.86      -11.42     19.76 o 
  -6   5   2       23.77       19.91      7.99 o 
  -5   5   2        7.74        8.54      3.69 o 
  -4   5   2      134.71      141.67      3.62 o 
  -3   5   2      489.32      514.08      5.93 o 
  -2   5   2      935.28      983.41     10.00 o 
  -1   5   2     2754.62     2727.23     25.12 o 
   0   5   2     1439.36     1376.83     14.12 o 
   1   5   2     2782.59     2778.45     25.94 o 
   2   5   2      946.63     1002.31      9.56 o 
   3   5   2      485.83      515.94      6.16 o 
   4   5   2      133.08      128.66      3.97 o 
   5   5   2        8.83       19.35      4.01 o 
   6   5   2       23.73       31.78      7.47 o 
   7   5   2        2.75      -14.94     14.94 o 
  -7   6   2        0.74        8.78     15.90 o 
  -6   6   2       12.94       19.43      7.87 o 
  -5   6   2       13.13       19.77      3.65 o 
  -4   6   2       23.78       18.58      3.21 o 
  -3   6   2       56.08       55.33      2.59 o 
  -2   6   2      497.26      483.69      5.29 o 
  -1   6   2     1149.73     1155.09     11.20 o 
   0   6   2      394.51      409.48      5.15 o 
   1   6   2     1179.52     1178.48     12.91 o 
   2   6   2      490.34      493.55      5.34 o 
   3   6   2       59.58       54.05      2.46 o 
   4   6   2       22.60       20.29      3.59 o 
   5   6   2       12.43       12.50      5.01 o 
   6   6   2       12.47        7.13      7.10 o 
   7   6   2        0.80       31.60     15.07 o 
  -7   7   2        5.33       18.58     26.21 o 
  -6   7   2       35.25       61.42     12.68 o 
  -5   7   2      141.43      124.79      6.52 o 
  -4   7   2       59.36       60.27      4.04 o 
  -3   7   2        1.57        3.68      1.87 o 
  -2   7   2      513.82      489.26      5.49 o 
  -1   7   2     1123.49     1151.19     12.21 o 
   0   7   2     1245.44     1283.20     13.78 o 
   1   7   2     1135.11     1185.01     12.68 o 
   2   7   2      500.67      487.04      6.18 o 
   3   7   2        1.07        4.07      1.71 o 
   4   7   2       60.52       59.91      3.72 o 
   5   7   2      144.06      130.22      6.41 o 
   6   7   2       35.92       43.97      7.58 o 
   7   7   2        5.51       -3.47     18.32 o 
  -7   8   2        5.18      -10.56     32.12 o 
  -6   8   2       14.70       19.38      8.94 o 
  -5   8   2        5.83       15.67      5.33 o 
  -4   8   2       79.81       79.66      3.82 o 
  -3   8   2      172.20      165.54      3.69 o 
  -2   8   2      488.66      513.02      6.91 o 
  -1   8   2      389.05      391.31      5.17 o 
   0   8   2      165.97      158.31      3.02 o 
   1   8   2      399.80      415.32      5.58 o 
   2   8   2      500.01      515.18      6.23 o 
   3   8   2      168.56      164.52      3.53 o 
   4   8   2       78.55       81.37      4.11 o 
   5   8   2        5.46       12.55      6.42 o 
   6   8   2       14.52       39.48     11.91 o 
   7   8   2        5.04       57.27     19.58 o 
  -6   9   2       17.21       -1.41      9.54 o 
  -5   9   2       87.54       89.86      8.52 o 
  -4   9   2        6.54        2.13      3.05 o 
  -3   9   2       56.11       53.53      3.15 o 
  -2   9   2      342.49      350.60      5.33 o 
  -1   9   2     1127.84     1138.06     12.51 o 
   0   9   2      765.51      812.34      9.98 o 
   1   9   2     1138.80     1151.68     12.81 o 
   2   9   2      340.73      355.10      5.35 o 
   3   9   2       57.85       55.99      2.45 o 
   4   9   2        6.92        4.33      3.37 o 
   5   9   2       88.81       69.72      6.20 o 
   6   9   2       17.75       -8.99      9.34 o 
  -6  10   2       20.80       28.17     10.14 o 
  -5  10   2       28.78       30.57      7.44 o 
  -4  10   2       19.82       29.01      3.69 o 
  -3  10   2       58.96       56.07      3.08 o 
  -2  10   2      196.07      193.86      4.03 o 
  -1  10   2      517.58      523.86      6.84 o 
   0  10   2      151.06      153.75      3.52 o 
   1  10   2      522.57      540.23      7.80 o 
   2  10   2      200.53      201.40      4.24 o 
   3  10   2       60.98       62.00      3.36 o 
   4  10   2       20.97       19.82      4.40 o 
   5  10   2       28.75       32.39      7.96 o 
   6  10   2       20.98       90.51     15.82 o 
  -6  11   2        3.19        6.11     13.42 o 
  -5  11   2        2.91       -3.98      8.00 o 
  -4  11   2       12.26       11.48      4.98 o 
  -3  11   2       39.71       33.85      3.72 o 
  -2  11   2      238.79      224.12      4.87 o 
  -1  11   2      895.45      928.56     10.91 o 
   0  11   2       47.77       50.20      2.62 o 
   1  11   2      894.81      908.66     13.08 o 
   2  11   2      239.08      225.87      4.83 o 
   3  11   2       40.17       42.21      3.27 o 
   4  11   2       12.24        9.18      4.09 o 
   5  11   2        2.83       17.85     11.53 o 
   6  11   2        3.37       39.79     28.38 o 
  -6  12   2       13.05       38.37     21.19 o 
  -5  12   2       57.98       32.16     10.75 o 
  -4  12   2       31.90       25.42     10.17 o 
  -3  12   2       79.93       74.09      4.17 o 
  -2  12   2       68.05       64.49      3.89 o 
  -1  12   2        3.68        5.57      2.23 o 
   0  12   2       23.84       16.78      2.65 o 
   1  12   2        3.97        3.45      2.86 o 
   2  12   2       64.83       59.50      3.26 o 
   3  12   2       82.15       77.18      3.75 o 
   4  12   2       32.77       30.66      5.72 o 
   5  12   2       58.27       34.44     12.22 o 
   6  12   2       13.08       46.84     16.96 o 
  -5  13   2       12.71       45.72     12.58 o 
  -4  13   2        9.59       13.18     10.33 o 
  -3  13   2       59.46       53.19      6.16 o 
  -2  13   2       87.44       84.24      5.15 o 
  -1  13   2      144.55      139.41      3.86 o 
   0  13   2       47.72       46.61      3.53 o 
   1  13   2      142.93      124.15      4.97 o 
   2  13   2       87.31       84.59      3.84 o 
   3  13   2       58.65       55.99      5.03 o 
   4  13   2        9.54       14.81      7.02 o 
   5  13   2       12.54        2.37     16.08 o 
  -5  14   2       21.68       42.69     16.75 o 
  -4  14   2       14.68       10.72      9.29 o 
  -3  14   2       38.36       34.26      8.10 o 
  -2  14   2        9.22        9.28      4.11 o 
  -1  14   2       15.24       14.74      2.79 o 
   0  14   2       71.13       84.33      4.18 o 
   1  14   2       15.15        7.58      4.18 o 
   2  14   2       10.20       16.20      4.23 o 
   3  14   2       38.99       37.08      6.55 o 
   4  14   2       13.83       16.14      9.29 o 
   5  14   2       21.97       25.90     18.64 o 
  -5  15   2        2.55       19.19     25.90 o 
  -4  15   2        1.19       -2.42     13.66 o 
  -3  15   2       28.90       22.67      7.28 o 
  -2  15   2       28.94       31.97      5.00 o 
  -1  15   2       34.47       37.89      3.89 o 
   0  15   2       90.67       83.17      4.63 o 
   1  15   2       33.90       40.07      4.82 o 
   2  15   2       28.71       15.35      4.58 o 
   3  15   2       28.98       48.84      7.34 o 
   4  15   2        1.20       23.30     11.91 o 
   5  15   2        2.47       -7.87     19.04 o 
  -4  16   2        6.59        6.29     18.47 o 
  -3  16   2       23.94       23.62      7.28 o 
  -2  16   2       31.35       39.51      6.27 o 
  -1  16   2       30.12       23.00      5.45 o 
   0  16   2       43.30       30.39      5.15 o 
   1  16   2       29.33       33.77      6.96 o 
   2  16   2       31.38       33.76      9.67 o 
   3  16   2       23.38        8.03     10.00 o 
   4  16   2        6.71       54.85     20.15 o 
  -4  17   2        3.23       19.72     18.30 o 
  -3  17   2        7.39        3.29      9.30 o 
  -2  17   2        4.13       10.16      6.73 o 
  -1  17   2       12.82       -1.87      6.32 o 
   0  17   2        0.91       11.87      6.72 o 
   1  17   2       12.22       13.98      6.63 o 
   2  17   2        4.31        9.08      9.49 o 
   3  17   2        7.47       19.27     14.88 o 
   4  17   2        3.24      -17.78     17.78 o 
  -4  18   2        0.06       25.19     24.93 o 
  -3  18   2       19.49       34.06     12.78 o 
  -2  18   2        3.22        4.02      8.26 o 
  -1  18   2       13.55       13.44      7.23 o 
   0  18   2        2.82       20.84      6.57 o 
   1  18   2       13.08       20.77      6.56 o 
   2  18   2        3.28       -4.44      9.60 o 
   3  18   2       19.16       18.85     15.00 o 
   4  18   2        0.09       33.22     27.06 o 
  -3  19   2       14.53       35.33     16.31 o 
  -2  19   2        0.98       12.73      9.76 o 
  -1  19   2       10.90        2.62     10.79 o 
   0  19   2       21.16       25.24      9.64 o 
   1  19   2       10.96       11.49     11.88 o 
   2  19   2        1.02       -0.59     12.64 o 
   3  19   2       14.80       19.19     22.24 o 
  -2  20   2        1.64       -2.86     23.08 o 
  -1  20   2       13.54       -8.33      9.89 o 
   0  20   2       47.40       80.36     14.60 o 
   1  20   2       14.04      -13.78     13.78 o 
   2  20   2        1.68        6.62     14.92 o 
  -1  21   2       18.91        2.78     13.70 o 
   0  21   2        2.09      -14.63     16.41 o 
   1  21   2       18.94       66.71     19.03 o 
   1   0   3      438.97      477.38      4.37 o 
   2   0   3     1264.24     1235.61     10.08 o 
   3   0   3      279.55      257.16      3.15 o 
   4   0   3     1103.36     1164.44     11.30 o 
   5   0   3       25.58       22.16      2.66 o 
   6   0   3        3.86       -1.37      5.04 o 
   7   0   3       14.22       42.60     23.07 o 
  -7   1   3        2.06       45.14     16.97 o 
  -6   1   3       11.69        6.63      5.01 o 
  -5   1   3      488.80      495.55      7.18 o 
  -4   1   3      266.54      266.79      4.33 o 
  -3   1   3      113.15      120.46      2.08 o 
  -2   1   3     1350.96     1299.26     10.94 o 
  -1   1   3     7923.36     7730.50     62.15 o 
   1   1   3     7927.36     7755.65     65.10 o 
   2   1   3     1332.69     1272.90     11.01 o 
   3   1   3      112.20      118.38      2.10 o 
   4   1   3      266.62      269.69      3.74 o 
   5   1   3      490.31      499.72      7.21 o 
   6   1   3       12.51       10.85      6.57 o 
   7   1   3        2.06       26.23     16.41 o 
  -7   2   3        3.91       -5.56     12.64 o 
  -6   2   3       42.16       34.06      6.83 o 
  -5   2   3        7.77        2.55      3.31 o 
  -4   2   3      384.82      384.13      5.63 o 
  -3   2   3       46.86       46.34      1.47 o 
  -2   2   3      406.80      397.62      3.99 o 
  -1   2   3     4284.68     4109.69     36.44 o 
   0   2   3      760.36      643.75      7.90 o 
   1   2   3     4273.54     4079.80     36.02 o 
   2   2   3      393.83      379.19      4.12 o 
   3   2   3       47.42       44.59      1.50 o 
   4   2   3      386.26      388.96      5.03 o 
   5   2   3        8.01       14.04      2.64 o 
   6   2   3       43.93       57.26      7.33 o 
   7   2   3        3.80       41.24     13.25 o 
  -7   3   3        0.57       11.20     12.59 o 
  -6   3   3       84.52       69.80      7.72 o 
  -5   3   3      129.55      110.44      4.17 o 
  -4   3   3       50.05       49.99      2.73 o 
  -3   3   3      276.91      279.84      3.88 o 
  -2   3   3      791.04      765.59      7.47 o 
  -1   3   3     4913.67     4781.14     44.08 o 
   0   3   3    26650.24    29526.45    400.37 o 
   1   3   3     4922.95     4785.77     41.62 o 
   2   3   3      804.30      782.21      7.82 o 
   3   3   3      278.41      281.56      3.77 o 
   4   3   3       50.00       46.06      2.08 o 
   5   3   3      129.51      125.15      3.46 o 
   6   3   3       84.79       82.37      7.79 o 
   7   3   3        0.56      -12.32     13.31 o 
  -7   4   3        8.90      -14.91     14.91 o 
  -6   4   3       92.97      108.87      8.01 o 
  -5   4   3       16.92       12.69      3.22 o 
  -4   4   3      267.52      256.90      4.59 o 
  -3   4   3        4.28        6.77      1.58 o 
  -2   4   3       85.90       88.00      2.09 o 
  -1   4   3     5875.42     5842.31     53.78 o 
   0   4   3     4702.67     4626.54     44.90 o 
   1   4   3     5926.37     5881.17     55.45 o 
   2   4   3       78.36       87.57      2.13 o 
   3   4   3        4.23        9.60      1.39 o 
   4   4   3      265.81      260.73      4.95 o 
   5   4   3       17.69       23.75      3.94 o 
   6   4   3       92.55      119.08     11.21 o 
   7   4   3        9.10       82.09     16.75 o 
  -7   5   3        6.31       21.89     16.19 o 
  -6   5   3       32.98       43.47      8.59 o 
  -5   5   3       38.67       39.33      5.14 o 
  -4   5   3      130.53      119.32      3.27 o 
  -3   5   3       98.15       95.37      2.47 o 
  -2   5   3      157.78      149.65      2.82 o 
  -1   5   3      106.13      105.08      2.00 o 
   0   5   3      931.19      907.30      9.66 o 
   1   5   3      110.53      111.03      2.26 o 
   2   5   3      168.05      154.62      2.36 o 
   3   5   3      102.43      104.94      2.45 o 
   4   5   3      130.28      132.88      4.05 o 
   5   5   3       39.61       47.51      4.85 o 
   6   5   3       34.10       39.32      7.81 o 
   7   5   3        6.35       18.10     14.78 o 
  -7   6   3        7.55       50.03     20.28 o 
  -6   6   3       37.61       54.99      9.96 o 
  -5   6   3       30.04       27.77      3.64 o 
  -4   6   3      121.93      123.08      3.61 o 
  -3   6   3       64.47       67.55      2.11 o 
  -2   6   3     2238.52     2370.37     22.15 o 
  -1   6   3      994.44     1003.39     10.21 o 
   0   6   3       91.52       91.41      2.01 o 
   1   6   3     1019.55     1015.12     10.75 o 
   2   6   3     2227.81     2363.46     21.71 o 
   3   6   3       62.89       66.57      2.04 o 
   4   6   3      121.33      121.17      4.49 o 
   5   6   3       30.57       41.26      5.00 o 
   6   6   3       37.26       41.83      7.74 o 
   7   6   3        7.58       -0.94     13.50 o 
  -7   7   3       11.72       16.10     33.28 o 
  -6   7   3       11.96       18.25      8.85 o 
  -5   7   3       29.58       29.61      4.65 o 
  -4   7   3      119.57      116.65      3.70 o 
  -3   7   3      443.33      457.07      6.24 o 
  -2   7   3      617.04      621.99      6.99 o 
  -1   7   3      454.08      468.17      5.37 o 
   0   7   3     1257.47     1243.23     13.54 o 
   1   7   3      462.27      479.29      5.68 o 
   2   7   3      603.79      609.86      7.37 o 
   3   7   3      448.47      457.59      5.43 o 
   4   7   3      118.58      123.34      4.21 o 
   5   7   3       29.10       24.78      5.84 o 
   6   7   3       12.39       -6.68      9.46 o 
   7   7   3       11.82       30.68     18.61 o 
  -6   8   3        1.12       17.86     11.93 o 
  -5   8   3       27.16       16.35      7.33 o 
  -4   8   3       66.53       69.56      3.37 o 
  -3   8   3      145.66      145.18      3.46 o 
  -2   8   3      321.64      306.80      4.51 o 
  -1   8   3       54.93       52.42      1.87 o 
   0   8   3        3.54        1.36      1.52 o 
   1   8   3       49.14       41.93      1.78 o 
   2   8   3      324.14      313.73      4.68 o 
   3   8   3      147.88      136.31      2.97 o 
   4   8   3       66.24       64.08      4.23 o 
   5   8   3       28.21       21.76      5.44 o 
   6   8   3        0.99       11.32      9.90 o 
  -6   9   3        1.68      -10.41     10.41 o 
  -5   9   3        3.50       -3.89      6.64 o 
  -4   9   3       22.81       23.92      3.44 o 
  -3   9   3      236.10      221.55      4.51 o 
  -2   9   3      628.54      643.15      8.29 o 
  -1   9   3      335.30      340.60      4.84 o 
   0   9   3       85.69       89.01      2.38 o 
   1   9   3      343.09      350.56      5.78 o 
   2   9   3      624.97      642.51      8.59 o 
   3   9   3      236.09      216.23      4.11 o 
   4   9   3       23.19       22.24      4.04 o 
   5   9   3        2.85        2.85      6.36 o 
   6   9   3        1.64       16.18     13.99 o 
  -6  10   3        3.10       33.24     14.46 o 
  -5  10   3        3.45       19.54      7.08 o 
  -4  10   3       40.08       42.23      4.42 o 
  -3  10   3       66.47       69.09      3.67 o 
  -2  10   3      160.39      155.91      4.01 o 
  -1  10   3      165.14      170.05      3.23 o 
   0  10   3      101.20      113.22      3.00 o 
   1  10   3      167.81      165.73      3.55 o 
   2  10   3      161.38      166.26      3.81 o 
   3  10   3       66.54       67.41      2.95 o 
   4  10   3       40.98       44.22      5.18 o 
   5  10   3        3.79       -2.16      7.05 o 
   6  10   3        2.90        7.20     15.44 o 
  -6  11   3        0.04      -12.04     12.04 o 
  -5  11   3       25.50       37.97      8.54 o 
  -4  11   3       21.76       17.28      5.81 o 
  -3  11   3       23.44       21.00      3.13 o 
  -2  11   3      125.58      105.97      3.86 o 
  -1  11   3      468.13      475.03      7.17 o 
   0  11   3      114.77      102.31      2.98 o 
   1  11   3      470.11      470.25      7.72 o 
   2  11   3      124.17      117.59      3.52 o 
   3  11   3       20.69       18.26      2.93 o 
   4  11   3       21.90       19.98      6.17 o 
   5  11   3       25.44       31.95      7.91 o 
   6  11   3        0.05       61.36     17.94 o 
  -6  12   3        3.91      107.56     24.25 o 
  -5  12   3       12.28       16.72      9.37 o 
  -4  12   3       11.01       14.31      7.33 o 
  -3  12   3       12.03       12.93      3.50 o 
  -2  12   3      104.29      100.47      3.99 o 
  -1  12   3      169.73      166.70      3.88 o 
   0  12   3      821.72      859.88     12.42 o 
   1  12   3      172.83      170.85      4.45 o 
   2  12   3      103.59      103.61      4.30 o 
   3  12   3       11.26       13.37      2.97 o 
   4  12   3       11.05       12.08      6.09 o 
   5  12   3       12.58       29.14     10.35 o 
   6  12   3        3.90       17.66     18.68 o 
  -5  13   3       10.38       15.69     14.38 o 
  -4  13   3       26.85       26.40     10.66 o 
  -3  13   3      166.21      176.68      6.84 o 
  -2  13   3       65.01       59.91      3.77 o 
  -1  13   3      196.34      185.84      4.59 o 
   0  13   3       45.57       47.49      3.21 o 
   1  13   3      194.19      203.18      5.74 o 
   2  13   3       65.09       68.00      3.71 o 
   3  13   3      165.44      164.64      6.60 o 
   4  13   3       26.49       29.05      8.06 o 
   5  13   3       10.75       52.54     13.48 o 
  -5  14   3        0.93       -0.85     15.07 o 
  -4  14   3        6.29        5.58      9.87 o 
  -3  14   3       15.91       11.48      7.81 o 
  -2  14   3        2.54        8.39      3.94 o 
  -1  14   3      167.61      170.25      5.50 o 
   0  14   3       14.07        8.68      3.39 o 
   1  14   3      168.57      164.00      6.06 o 
   2  14   3        2.78       -3.79      4.59 o 
   3  14   3       15.17       15.97      5.10 o 
   4  14   3        6.07       12.79     13.50 o 
   5  14   3        0.86       17.24     16.41 o 
  -5  15   3        7.24       -2.10     20.99 o 
  -4  15   3        3.32        1.54     11.30 o 
  -3  15   3       38.76       33.91      8.19 o 
  -2  15   3        2.70        6.13      5.20 o 
  -1  15   3        0.19        4.87      4.10 o 
   0  15   3       49.10       45.14      4.29 o 
   1  15   3        0.27       -0.26      4.34 o 
   2  15   3        2.80       16.91      5.46 o 
   3  15   3       38.17       41.86      7.34 o 
   4  15   3        3.17        9.51     11.73 o 
   5  15   3        7.65       46.78     23.81 o 
  -4  16   3       10.93       21.17     13.12 o 
  -3  16   3        7.13        3.83      8.05 o 
  -2  16   3        8.59        7.16      6.00 o 
  -1  16   3        2.40        5.68      5.75 o 
   0  16   3       33.13       28.30      6.72 o 
   1  16   3        1.98       14.35      5.29 o 
   2  16   3        8.47        3.80      6.73 o 
   3  16   3        7.21       23.40      8.77 o 
   4  16   3       11.00        8.24     15.36 o 
  -4  17   3        1.20       54.48     18.50 o 
  -3  17   3       24.11       23.22      9.53 o 
  -2  17   3        8.12        7.13      7.37 o 
  -1  17   3       22.04       21.30      6.23 o 
   0  17   3      174.97      188.22      9.32 o 
   1  17   3       21.77        4.84      6.71 o 
   2  17   3        8.39       10.38      7.89 o 
   3  17   3       23.98       27.47     11.39 o 
   4  17   3        1.18       12.04     19.09 o 
  -3  18   3        3.98       18.84     13.50 o 
  -2  18   3       11.56       21.56      8.01 o 
  -1  18   3       48.75       49.44     12.22 o 
   0  18   3       13.08       10.11      7.56 o 
   1  18   3       47.56       54.28      7.61 o 
   2  18   3       11.25       26.26      9.17 o 
   3  18   3        3.97        8.50     18.09 o 
  -3  19   3        7.53        3.83     15.43 o 
  -2  19   3        2.33       -0.71     11.90 o 
  -1  19   3        2.70       32.96     16.08 o 
   0  19   3       33.97       40.53     12.88 o 
   1  19   3        2.62        7.22      8.97 o 
   2  19   3        2.46       20.96     12.38 o 
   3  19   3        7.30        8.92     13.01 o 
  -2  20   3        1.29        8.14     13.55 o 
  -1  20   3        2.10       23.62     12.10 o 
   0  20   3        3.91        5.11     17.00 o 
   1  20   3        1.96        7.85     13.53 o 
   2  20   3        1.29       11.11     25.78 o 
  -1  21   3        3.05       17.10     25.73 o 
   0  21   3        3.93       42.88     25.74 o 
   1  21   3        3.06       35.71     18.57 o 
   0   0   4    10654.16    11217.19    211.60 o 
   1   0   4     2227.72     2148.36     17.04 o 
   2   0   4      152.33      151.67      2.06 o 
   3   0   4       54.52       58.70      1.70 o 
   4   0   4        0.49        3.32      1.76 o 
   5   0   4       89.49       86.98      3.40 o 
   6   0   4       28.72       37.14      5.86 o 
   7   0   4        0.00       19.19     15.31 o 
  -7   1   4        1.10       -8.29     14.05 o 
  -6   1   4       36.01       37.97      5.84 o 
  -5   1   4      117.82      118.96      3.28 o 
  -4   1   4      265.79      279.84      4.03 o 
  -3   1   4      588.89      601.43      6.14 o 
  -2   1   4      438.92      452.70      4.30 o 
  -1   1   4     6115.75     5994.74     47.14 o 
   0   1   4      426.28      427.06      5.43 o 
   1   1   4     6155.40     5997.42     54.75 o 
   2   1   4      428.08      439.82      4.36 o 
   3   1   4      586.79      589.54      5.81 o 
   4   1   4      269.13      279.31      4.04 o 
   5   1   4      117.36      126.41      3.46 o 
   6   1   4       36.21       48.51      7.71 o 
   7   1   4        1.14       -9.93     12.51 o 
  -7   2   4       12.48       23.99     12.72 o 
  -6   2   4       48.89       37.30      6.84 o 
  -5   2   4       10.67        9.79      2.84 o 
  -4   2   4      199.77      189.26      3.31 o 
  -3   2   4      317.30      334.89      3.99 o 
  -2   2   4      854.67      850.93      7.53 o 
  -1   2   4     3804.67     3586.58     33.67 o 
   0   2   4       10.30       12.93      0.84 o 
   1   2   4     3794.27     3605.37     33.66 o 
   2   2   4      867.39      871.20      7.88 o 
   3   2   4      321.26      335.36      4.16 o 
   4   2   4      199.60      192.27      3.49 o 
   5   2   4       10.47       12.51      3.52 o 
   6   2   4       50.07       55.15      6.80 o 
   7   2   4       12.10       28.33     19.44 o 
  -7   3   4        9.15        5.59     12.09 o 
  -6   3   4       14.59        6.98      4.74 o 
  -5   3   4       49.25       56.37      4.24 o 
  -4   3   4        4.51        3.07      2.13 o 
  -3   3   4      192.44      194.54      2.99 o 
  -2   3   4      350.77      358.15      4.03 o 
  -1   3   4     2315.07     2213.88     20.97 o 
   0   3   4      728.13      700.57      7.90 o 
   1   3   4     2291.62     2209.64     20.70 o 
   2   3   4      341.23      350.00      4.21 o 
   3   3   4      200.45      201.14      3.15 o 
   4   3   4        3.83        1.49      2.05 o 
   5   3   4       52.33       57.75      2.64 o 
   6   3   4       15.06        6.34      6.41 o 
   7   3   4        9.12       18.39     15.74 o 
  -7   4   4        1.97       19.67     12.92 o 
  -6   4   4       81.84       60.05      8.36 o 
  -5   4   4       83.45       87.46      4.28 o 
  -4   4   4       18.57       16.89      2.88 o 
  -3   4   4      275.13      308.64      4.00 o 
  -2   4   4      607.80      590.01      6.82 o 
  -1   4   4     1169.85     1155.55     12.16 o 
   0   4   4     4225.70     4120.91     39.03 o 
   1   4   4     1207.10     1187.38     12.52 o 
   2   4   4      603.93      584.88      6.39 o 
   3   4   4      267.17      300.05      4.12 o 
   4   4   4       19.73       16.14      2.26 o 
   5   4   4       82.91       80.56      3.93 o 
   6   4   4       81.17       80.46      7.98 o 
   7   4   4        1.80      -13.00     13.00 o 
  -7   5   4        1.07       50.77     17.52 o 
  -6   5   4       16.98        6.50      7.91 o 
  -5   5   4       55.94       43.16      4.39 o 
  -4   5   4       94.17       92.54      2.98 o 
  -3   5   4       67.82       69.27      2.25 o 
  -2   5   4     2484.18     2580.71     24.56 o 
  -1   5   4      677.61      641.57      7.17 o 
   0   5   4     4490.63     4345.67     43.10 o 
   1   5   4      678.50      624.70      7.78 o 
   2   5   4     2457.01     2545.70     23.87 o 
   3   5   4       68.31       63.01      1.93 o 
   4   5   4       94.11       90.95      2.94 o 
   5   5   4       58.22       56.11      4.59 o 
   6   5   4       17.33       12.72      7.65 o 
   7   5   4        1.05       38.87     21.57 o 
  -7   6   4        1.18       16.29     17.45 o 
  -6   6   4       53.72       63.81      8.97 o 
  -5   6   4       18.60       10.38      3.67 o 
  -4   6   4      171.67      172.96      3.95 o 
  -3   6   4      129.18      127.01      2.70 o 
  -2   6   4     2662.76     2619.33     23.37 o 
  -1   6   4      396.35      386.03      4.78 o 
   0   6   4      244.34      258.80      3.83 o 
   1   6   4      380.24      369.05      5.06 o 
   2   6   4     2652.73     2611.93     23.50 o 
   3   6   4      134.25      133.68      2.44 o 
   4   6   4      177.02      171.06      4.21 o 
   5   6   4       19.15       26.60      3.94 o 
   6   6   4       53.92       75.23     11.53 o 
   7   6   4        1.21       -8.46     12.66 o 
  -7   7   4        2.43        2.27     30.78 o 
  -6   7   4        4.71       24.46     11.00 o 
  -5   7   4       19.42       21.17      5.46 o 
  -4   7   4      101.39       95.27      3.23 o 
  -3   7   4      188.53      180.15      3.62 o 
  -2   7   4     2305.44     2305.11     21.89 o 
  -1   7   4      141.08      131.27      2.66 o 
   0   7   4     1083.66     1093.79     12.18 o 
   1   7   4      143.52      138.33      2.67 o 
   2   7   4     2301.68     2296.36     23.03 o 
   3   7   4      194.86      185.43      3.16 o 
   4   7   4       99.67       99.55      3.23 o 
   5   7   4       20.19       18.56      7.00 o 
   6   7   4        4.55        2.63     13.06 o 
   7   7   4        2.62        1.03     23.21 o 
  -6   8   4       10.25       14.75      8.94 o 
  -5   8   4        6.89       -4.50      4.99 o 
  -4   8   4      165.18      176.21      4.52 o 
  -3   8   4       21.71       24.55      2.98 o 
  -2   8   4      845.45      862.50      9.69 o 
  -1   8   4     1415.31     1474.05     14.92 o 
   0   8   4      546.91      571.65      7.05 o 
   1   8   4     1414.22     1464.64     15.72 o 
   2   8   4      860.90      906.72     10.29 o 
   3   8   4       22.39       20.80      2.32 o 
   4   8   4      165.06      174.95      5.16 o 
   5   8   4        6.55        1.02      5.30 o 
   6   8   4       10.44       25.61      9.82 o 
  -6   9   4       15.44       22.46     16.06 o 
  -5   9   4       29.23       27.54      5.80 o 
  -4   9   4       77.26       82.52      3.63 o 
  -3   9   4       36.50       34.52      2.44 o 
  -2   9   4      326.93      322.27      5.13 o 
  -1   9   4       94.04       95.26      2.60 o 
   0   9   4      343.56      310.37      5.36 o 
   1   9   4       94.65      103.30      2.58 o 
   2   9   4      334.21      338.27      5.45 o 
   3   9   4       34.85       33.94      2.14 o 
   4   9   4       77.52       83.65      3.88 o 
   5   9   4       29.00       27.27      7.59 o 
   6   9   4       14.92       17.78     10.43 o 
  -6  10   4        5.25      -12.49     12.49 o 
  -5  10   4       26.71       11.77      6.26 o 
  -4  10   4      100.22      110.66      5.15 o 
  -3  10   4      428.24      428.49      8.16 o 
  -2  10   4       79.14       78.68      2.95 o 
  -1  10   4       18.00       15.42      1.94 o 
   0  10   4      138.60      129.74      3.45 o 
   1  10   4       19.35       14.54      2.32 o 
   2  10   4       82.65       88.84      3.42 o 
   3  10   4      428.83      432.62      7.08 o 
   4  10   4      100.72      104.93      4.75 o 
   5  10   4       26.03       12.60      8.42 o 
   6  10   4        5.12       42.45     11.29 o 
  -6  11   4        5.76       19.75     13.27 o 
  -5  11   4       11.10       14.71      7.49 o 
  -4  11   4        5.98        5.69      5.04 o 
  -3  11   4       60.28       63.24      3.59 o 
  -2  11   4      208.91      219.20      5.07 o 
  -1  11   4        1.13        0.09      2.02 o 
   0  11   4       14.53       12.27      1.83 o 
   1  11   4        1.46        2.04      3.07 o 
   2  11   4      211.52      224.45      5.60 o 
   3  11   4       59.26       51.51      3.48 o 
   4  11   4        6.04       17.66      8.36 o 
   5  11   4       10.69       -1.12      9.17 o 
   6  11   4        5.73       39.80     15.72 o 
  -6  12   4       10.71       26.01     15.31 o 
  -5  12   4       20.99       13.04     10.03 o 
  -4  12   4      170.03      166.30      9.16 o 
  -3  12   4      104.12      100.76      4.12 o 
  -2  12   4       78.86       74.74      4.30 o 
  -1  12   4       63.78       62.87      3.12 o 
   0  12   4        2.85        2.31      2.33 o 
   1  12   4       63.68       64.31      3.19 o 
   2  12   4       79.65       79.46      3.95 o 
   3  12   4      105.13      101.38      4.46 o 
   4  12   4      170.93      176.73      7.97 o 
   5  12   4       20.40       30.70     11.91 o 
   6  12   4       10.68       44.62     16.51 o 
  -5  13   4        8.93       16.99     15.51 o 
  -4  13   4        0.27        4.58      8.72 o 
  -3  13   4       29.68       15.59      4.26 o 
  -2  13   4      356.99      365.17      7.55 o 
  -1  13   4      164.37      157.25      4.23 o 
   0  13   4      131.99      129.22      4.53 o 
   1  13   4      161.09      155.73      5.83 o 
   2  13   4      352.38      360.84      8.09 o 
   3  13   4       30.39       23.31      5.57 o 
   4  13   4        0.25       -6.06      6.06 o 
   5  13   4        9.07       28.76     15.35 o 
  -5  14   4        4.85       33.59     12.25 o 
  -4  14   4       19.82       35.77     11.19 o 
  -3  14   4       10.79        1.36      5.30 o 
  -2  14   4        0.17       -2.80      3.66 o 
  -1  14   4      125.49      112.67      4.24 o 
   0  14   4      267.40      261.61      6.87 o 
   1  14   4      124.21      120.50      5.39 o 
   2  14   4        0.07       -3.59      5.30 o 
   3  14   4       10.47       -4.91      5.25 o 
   4  14   4       20.19       32.47      9.82 o 
   5  14   4        4.76       10.34     30.29 o 
  -5  15   4        2.75      -10.28     16.68 o 
  -4  15   4       18.06        9.44     15.61 o 
  -3  15   4        2.73       14.66      6.58 o 
  -2  15   4       26.68       23.16      5.49 o 
  -1  15   4        3.28        8.95      4.31 o 
   0  15   4      149.38      137.72      6.09 o 
   1  15   4        2.90        2.26      4.89 o 
   2  15   4       27.64       36.34      7.06 o 
   3  15   4        2.82        4.61      8.19 o 
   4  15   4       18.00       38.72     12.42 o 
   5  15   4        2.71        7.84     23.07 o 
  -4  16   4        6.48       49.91     12.28 o 
  -3  16   4       12.07       30.61     10.96 o 
  -2  16   4        6.60        9.30      5.74 o 
  -1  16   4       40.88       41.29      6.53 o 
   0  16   4      120.37      116.67      6.70 o 
   1  16   4       39.93       29.99      5.56 o 
   2  16   4        6.90        5.78      8.52 o 
   3  16   4       12.19       17.14      7.14 o 
   4  16   4        6.40       16.37     21.21 o 
  -4  17   4       14.20       -6.11     15.09 o 
  -3  17   4       15.21       12.50     11.13 o 
  -2  17   4       22.16        5.68      6.75 o 
  -1  17   4       14.91       10.94      6.08 o 
   0  17   4        0.06        2.79      9.16 o 
   1  17   4       14.30       14.06      6.25 o 
   2  17   4       21.77       37.64      9.99 o 
   3  17   4       14.85       20.29     10.58 o 
   4  17   4       14.45       84.64     19.83 o 
  -3  18   4        2.72       45.26     16.38 o 
  -2  18   4       22.07        2.96      9.09 o 
  -1  18   4        5.56        9.06      7.09 o 
   0  18   4       42.46       39.12      7.49 o 
   1  18   4        5.73       14.98      7.01 o 
   2  18   4       22.59       22.95     12.60 o 
   3  18   4        2.78       -9.97     13.70 o 
  -3  19   4        3.20       12.21     19.23 o 
  -2  19   4        3.38        8.31     16.78 o 
  -1  19   4       13.67       10.43      9.65 o 
   0  19   4      160.43      181.21     14.30 o 
   1  19   4       13.53       13.22     10.44 o 
   2  19   4        3.55       10.04     12.56 o 
   3  19   4        3.26       40.96     28.18 o 
  -2  20   4        0.36       41.93     17.83 o 
  -1  20   4        0.53       22.95     11.74 o 
   0  20   4       55.65       81.93     15.06 o 
   1  20   4        0.50        4.77     17.25 o 
   2  20   4        0.32       11.11     35.12 o 
   0  21   4       18.69       17.38     19.95 o 
   1   0   5       14.94       17.19      0.79 o 
   2   0   5      121.95      113.18      1.79 o 
   3   0   5     1835.80     1923.71     16.49 o 
   4   0   5       38.03       36.05      2.04 o 
   5   0   5      115.52      109.95      3.50 o 
   6   0   5       33.35       27.47      8.47 o 
   7   0   5        0.07       29.47     22.08 o 
  -7   1   5       13.95      -13.90     13.90 o 
  -6   1   5       22.95       34.86      5.74 o 
  -5   1   5       56.12       51.50      3.26 o 
  -4   1   5       11.19        9.87      1.81 o 
  -3   1   5      679.00      672.13      6.72 o 
  -2   1   5      479.03      458.20      4.50 o 
  -1   1   5     2388.95     2238.65     20.28 o 
   0   1   5       27.95       38.56      1.24 o 
   1   1   5     2325.73     2192.22     20.55 o 
   2   1   5      477.68      450.70      4.60 o 
   3   1   5      685.49      686.81      6.89 o 
   4   1   5       11.62       10.02      2.07 o 
   5   1   5       55.92       51.88      2.96 o 
   6   1   5       23.08       12.34      6.00 o 
   7   1   5       13.96       27.28     14.35 o 
  -7   2   5        6.93      -12.87     12.87 o 
  -6   2   5       34.83       29.10      5.86 o 
  -5   2   5       35.27       41.16      2.78 o 
  -4   2   5      181.03      175.97      3.21 o 
  -3   2   5      877.00      854.45      8.53 o 
  -2   2   5      188.24      194.73      2.55 o 
  -1   2   5      383.30      358.98      3.99 o 
   0   2   5     3758.41     3672.12     36.78 o 
   1   2   5      392.87      366.74      4.46 o 
   2   2   5      195.68      200.77      2.62 o 
   3   2   5      893.98      888.73      8.82 o 
   4   2   5      180.54      180.99      3.42 o 
   5   2   5       32.81       28.91      4.58 o 
   6   2   5       35.84       40.23      6.91 o 
   7   2   5        6.70       19.87     15.96 o 
  -7   3   5        3.24        9.54     19.99 o 
  -6   3   5       52.36       66.90      7.09 o 
  -5   3   5      104.97       89.03      3.97 o 
  -4   3   5       60.06       66.52      2.59 o 
  -3   3   5      411.39      393.95      4.66 o 
  -2   3   5     1046.77     1107.93     10.15 o 
  -1   3   5      421.92      389.43      4.49 o 
   0   3   5      668.28      614.83      7.12 o 
   1   3   5      420.59      391.80      4.56 o 
   2   3   5     1064.72     1129.63     10.73 o 
   3   3   5      403.82      386.40      4.65 o 
   4   3   5       57.88       62.24      2.46 o 
   5   3   5      103.11      101.65      3.50 o 
   6   3   5       52.10       55.16      6.50 o 
   7   3   5        3.25        4.20     13.00 o 
  -7   4   5        2.86       13.17     16.13 o 
  -6   4   5       19.43       13.03      7.60 o 
  -5   4   5      124.72      120.12      5.65 o 
  -4   4   5      198.51      194.29      4.13 o 
  -3   4   5       50.93       60.28      1.99 o 
  -2   4   5      545.04      545.19      6.14 o 
  -1   4   5      419.85      431.81      4.78 o 
   0   4   5     1552.85     1512.02     16.20 o 
   1   4   5      410.36      417.95      5.20 o 
   2   4   5      542.60      532.49      5.65 o 
   3   4   5       56.59       67.59      2.05 o 
   4   4   5      193.48      189.37      3.99 o 
   5   4   5      126.84      122.14      3.77 o 
   6   4   5       19.77       17.14      6.94 o 
   7   4   5        2.89       25.47     26.18 o 
  -7   5   5        3.40       27.49     18.95 o 
  -6   5   5       10.89       31.58      6.66 o 
  -5   5   5       24.73       29.56      3.75 o 
  -4   5   5      149.48      143.63      4.03 o 
  -3   5   5       90.06       81.79      2.26 o 
  -2   5   5      840.25      885.39      9.64 o 
  -1   5   5     1858.23     1801.53     18.30 o 
   0   5   5       70.44       70.35      1.88 o 
   1   5   5     1822.96     1776.39     19.04 o 
   2   5   5      852.89      898.39      9.70 o 
   3   5   5       86.31       84.10      2.49 o 
   4   5   5      150.51      144.69      3.73 o 
   5   5   5       25.58       22.61      4.59 o 
   6   5   5       10.97       11.50      7.02 o 
   7   5   5        3.21        1.45     11.83 o 
  -7   6   5       11.66      -15.43     15.43 o 
  -6   6   5       17.48       15.79      7.53 o 
  -5   6   5      165.22      172.75      5.93 o 
  -4   6   5       47.13       41.04      2.60 o 
  -3   6   5      400.81      414.41      5.85 o 
  -2   6   5     1501.46     1562.57     15.39 o 
  -1   6   5      629.47      617.56      7.39 o 
   0   6   5      895.67      977.51     11.11 o 
   1   6   5      624.14      605.89      7.64 o 
   2   6   5     1491.49     1532.07     15.89 o 
   3   6   5      405.88      428.92      4.94 o 
   4   6   5       47.58       45.13      3.80 o 
   5   6   5      168.40      188.33      6.60 o 
   6   6   5       16.97       28.81      8.21 o 
   7   6   5       11.78       38.04     18.45 o 
  -7   7   5        0.72       -7.92     20.74 o 
  -6   7   5        2.68       16.29      9.74 o 
  -5   7   5       25.45       26.34      5.50 o 
  -4   7   5       44.76       47.08      2.89 o 
  -3   7   5       72.71       76.01      3.40 o 
  -2   7   5        1.63       -1.60      1.60 o 
  -1   7   5     1509.45     1468.12     14.76 o 
   0   7   5      144.38      137.82      2.93 o 
   1   7   5     1510.95     1486.05     15.91 o 
   2   7   5        1.99        6.34      2.01 o 
   3   7   5       76.24       77.96      2.37 o 
   4   7   5       47.18       45.92      3.46 o 
   5   7   5       25.75       20.49      5.16 o 
   6   7   5        2.50       10.40      9.08 o 
   7   7   5        0.70       49.33     17.39 o 
  -6   8   5       18.72        9.13      8.56 o 
  -5   8   5       12.83        6.80      5.18 o 
  -4   8   5       17.14       12.29      3.77 o 
  -3   8   5       27.51       31.73      3.11 o 
  -2   8   5      237.30      221.34      3.90 o 
  -1   8   5     1378.79     1391.30     14.31 o 
   0   8   5      179.78      154.94      2.94 o 
   1   8   5     1381.81     1411.13     16.44 o 
   2   8   5      242.90      225.86      3.84 o 
   3   8   5       29.02       26.65      1.87 o 
   4   8   5       17.92       13.50      2.58 o 
   5   8   5       13.05       21.97      5.31 o 
   6   8   5       18.21       24.15     12.61 o 
  -6   9   5        4.43       22.70     10.35 o 
  -5   9   5        7.24        0.56      6.27 o 
  -4   9   5       54.83       60.23      2.92 o 
  -3   9   5       31.17       35.46      2.83 o 
  -2   9   5       44.52       43.84      2.36 o 
  -1   9   5      293.31      295.77      4.43 o 
   0   9   5      792.70      801.79      9.86 o 
   1   9   5      299.94      306.15      5.10 o 
   2   9   5       42.84       45.73      2.90 o 
   3   9   5       29.46       28.04      2.50 o 
   4   9   5       57.92       55.45      4.61 o 
   5   9   5        7.37       17.86      6.80 o 
   6   9   5        4.59       -0.95     12.67 o 
  -6  10   5       18.93      -12.96     12.96 o 
  -5  10   5        7.03       20.44      7.93 o 
  -4  10   5       61.99       61.80      4.76 o 
  -3  10   5      161.19      164.52      4.61 o 
  -2  10   5      100.31       99.17      3.21 o 
  -1  10   5       19.00       17.17      2.40 o 
   0  10   5      922.29      958.10     12.03 o 
   1  10   5       18.08       16.16      2.17 o 
   2  10   5      103.43       98.66      3.90 o 
   3  10   5      159.59      157.58      4.48 o 
   4  10   5       62.82       57.95      4.36 o 
   5  10   5        7.39        8.88      8.22 o 
   6  10   5       18.63       57.58     13.88 o 
  -6  11   5       13.50       21.15     13.13 o 
  -5  11   5        1.36        6.91      7.28 o 
  -4  11   5       50.96       41.24      5.63 o 
  -3  11   5      270.18      276.28      6.27 o 
  -2  11   5       61.26       56.27      3.26 o 
  -1  11   5        2.39        4.40      2.41 o 
   0  11   5      294.07      307.48      5.38 o 
   1  11   5        2.52        0.34      2.75 o 
   2  11   5       63.17       60.92      3.96 o 
   3  11   5      266.10      263.17      5.60 o 
   4  11   5       52.49       72.89      6.24 o 
   5  11   5        1.27        7.18      9.56 o 
   6  11   5       13.57        8.63     20.30 o 
  -6  12   5        6.30       23.42     24.93 o 
  -5  12   5       12.76       43.55     11.15 o 
  -4  12   5        8.00       21.86      6.83 o 
  -3  12   5       20.05       15.56      3.05 o 
  -2  12   5      104.56      112.34      4.45 o 
  -1  12   5      148.71      144.19      3.87 o 
   0  12   5      524.56      537.82      8.46 o 
   1  12   5      150.60      146.07      4.18 o 
   2  12   5      107.37      104.35      4.37 o 
   3  12   5       19.72       13.72      3.53 o 
   4  12   5        7.97        7.32      5.60 o 
   5  12   5       12.90       57.65     12.59 o 
   6  12   5        6.37       63.97     22.29 o 
  -5  13   5        4.87       36.80     20.35 o 
  -4  13   5       19.32       11.51      7.72 o 
  -3  13   5       41.03       42.36      8.41 o 
  -2  13   5       98.75       99.83      4.51 o 
  -1  13   5       49.99       50.28      3.77 o 
   0  13   5      107.92       98.86      4.25 o 
   1  13   5       48.95       47.86      3.59 o 
   2  13   5      101.69      108.39      4.38 o 
   3  13   5       39.97       30.20      5.61 o 
   4  13   5       18.34       16.30      9.42 o 
   5  13   5        5.17        5.35     14.75 o 
  -5  14   5        1.80       12.48     13.28 o 
  -4  14   5        6.68        3.41      8.02 o 
  -3  14   5       29.43       33.19      6.38 o 
  -2  14   5      173.67      164.61      6.21 o 
  -1  14   5      190.98      189.81      5.06 o 
   0  14   5       54.11       49.71      4.00 o 
   1  14   5      191.36      177.08      5.64 o 
   2  14   5      173.07      166.58      6.73 o 
   3  14   5       29.25       24.08      6.94 o 
   4  14   5        6.62       41.57     10.76 o 
   5  14   5        1.84       -4.54     14.92 o 
  -5  15   5        3.98       -6.51     16.69 o 
  -4  15   5       14.26       -5.43      9.72 o 
  -3  15   5        0.58        9.84      6.36 o 
  -2  15   5       11.18       17.10      4.92 o 
  -1  15   5      129.24      123.65      6.09 o 
   0  15   5       87.59       75.71      5.76 o 
   1  15   5      128.74      120.79      6.80 o 
   2  15   5       10.53       18.69      6.58 o 
   3  15   5        0.48        0.61      8.63 o 
   4  15   5       14.11       52.70     15.66 o 
   5  15   5        4.01      -15.82     23.93 o 
  -4  16   5        0.12       -7.27     12.04 o 
  -3  16   5       31.87       23.28     10.88 o 
  -2  16   5       69.84       91.90      8.36 o 
  -1  16   5       57.95       38.96      6.63 o 
   0  16   5        0.40        2.41      6.43 o 
   1  16   5       59.15       66.10      8.09 o 
   2  16   5       69.81       70.80     12.76 o 
   3  16   5       30.93       43.38      8.95 o 
   4  16   5        0.13        2.36     15.26 o 
  -4  17   5       25.76       31.61     12.59 o 
  -3  17   5        5.75       12.74     10.04 o 
  -2  17   5       13.48       17.83      8.67 o 
  -1  17   5       53.30       73.16      7.54 o 
   0  17   5      114.36      116.04      8.81 o 
   1  17   5       54.14       61.29      6.36 o 
   2  17   5       13.20       23.79      9.19 o 
   3  17   5        5.85       10.20      9.98 o 
   4  17   5       26.03       60.98     20.09 o 
  -3  18   5        8.94       29.38     16.45 o 
  -2  18   5        3.14        3.86      8.54 o 
  -1  18   5        2.85        0.86      7.79 o 
   0  18   5        0.37       -7.35      7.35 o 
   1  18   5        3.08        7.14      7.77 o 
   2  18   5        3.41        8.48     12.96 o 
   3  18   5        8.47       20.17     11.13 o 
  -3  19   5        2.25       38.23     16.13 o 
  -2  19   5        1.20       -6.90     14.15 o 
  -1  19   5       10.04       19.42      9.79 o 
   0  19   5        5.27       -3.12     11.36 o 
   1  19   5       10.48       -2.56      9.53 o 
   2  19   5        1.25       -9.61      9.61 o 
   3  19   5        2.22        0.18     15.64 o 
  -2  20   5        2.25       10.87     14.16 o 
  -1  20   5        5.69      144.56     24.59 o 
   0  20   5        8.11       25.33     12.41 o 
   1  20   5        5.77       48.50     20.23 o 
   2  20   5        2.19        1.99     20.40 o 
   0   0   6    10807.05    10766.25    155.10 o 
   1   0   6     3765.70     3589.03     32.73 o 
   2   0   6      415.55      401.00      4.20 o 
   3   0   6      374.13      398.21      4.42 o 
   4   0   6      254.23      250.41      4.11 o 
   5   0   6      293.63      293.37      5.26 o 
   6   0   6       27.20       29.92      7.28 o 
   7   0   6        0.00       37.74     20.38 o 
  -7   1   6        1.77       -9.60     16.17 o 
  -6   1   6       45.11       42.70      5.78 o 
  -5   1   6       56.34       59.28      3.12 o 
  -4   1   6      393.23      393.15      5.32 o 
  -3   1   6      450.48      497.33      5.32 o 
  -2   1   6      294.00      297.16      3.42 o 
  -1   1   6      274.71      283.41      3.43 o 
   0   1   6     9103.79     9079.59     90.44 o 
   1   1   6      272.09      279.15      3.44 o 
   2   1   6      298.52      300.25      3.51 o 
   3   1   6      449.18      500.41      5.45 o 
   4   1   6      383.20      385.81      5.37 o 
   5   1   6       56.00       48.19      3.32 o 
   6   1   6       43.99       51.25      6.83 o 
   7   1   6        1.81        4.41     14.66 o 
  -7   2   6        0.84       41.75     26.05 o 
  -6   2   6       29.72       19.56      5.28 o 
  -5   2   6      163.62      160.88      4.47 o 
  -4   2   6       35.37       38.06      2.11 o 
  -3   2   6      728.92      745.24      7.83 o 
  -2   2   6     1336.23     1350.07     12.43 o 
  -1   2   6      379.84      380.16      4.64 o 
   0   2   6      930.48      857.45      9.30 o 
   1   2   6      379.66      373.70      4.61 o 
   2   2   6     1350.87     1357.00     12.85 o 
   3   2   6      737.40      761.37      7.76 o 
   4   2   6       35.49       38.74      2.35 o 
   5   2   6      163.96      157.92      4.48 o 
   6   2   6       31.11       31.29      7.44 o 
   7   2   6        0.85       26.82     13.56 o 
  -7   3   6        4.74       -5.51     13.60 o 
  -6   3   6       12.37        5.47      5.30 o 
  -5   3   6       17.64       13.98      4.28 o 
  -4   3   6      244.67      249.31      4.31 o 
  -3   3   6      438.75      457.56      5.07 o 
  -2   3   6      787.23      725.46      7.17 o 
  -1   3   6     1458.42     1466.13     14.61 o 
   0   3   6      779.53      705.05      8.00 o 
   1   3   6     1437.48     1451.39     15.42 o 
   2   3   6      789.96      733.52      7.37 o 
   3   3   6      438.90      466.07      5.37 o 
   4   3   6      238.57      243.68      4.43 o 
   5   3   6       17.26       25.24      3.53 o 
   6   3   6       12.96       21.87      7.68 o 
   7   3   6        4.61       -2.79     14.77 o 
  -7   4   6        1.78       32.92     12.78 o 
  -6   4   6       45.31       35.86      6.70 o 
  -5   4   6       78.49       82.16      4.11 o 
  -4   4   6       74.74       80.38      2.76 o 
  -3   4   6      268.21      259.93      3.87 o 
  -2   4   6      112.82      128.10      2.29 o 
  -1   4   6      627.42      633.38      6.92 o 
   0   4   6      718.85      625.73      7.57 o 
   1   4   6      623.11      630.37      7.47 o 
   2   4   6      107.21      119.21      2.53 o 
   3   4   6      274.69      267.83      3.79 o 
   4   4   6       74.78       72.19      3.02 o 
   5   4   6       80.54       87.47      4.28 o 
   6   4   6       46.69       69.26      7.79 o 
   7   4   6        1.79       55.21     16.37 o 
  -7   5   6        4.40       28.77     13.39 o 
  -6   5   6        6.68        1.77      6.43 o 
  -5   5   6       41.36       43.31      6.36 o 
  -4   5   6       59.01       61.35      2.68 o 
  -3   5   6      357.09      363.59      4.86 o 
  -2   5   6      309.90      312.82      4.40 o 
  -1   5   6       20.82       18.58      1.34 o 
   0   5   6       80.37       72.78      1.98 o 
   1   5   6       22.82       22.15      1.59 o 
   2   5   6      313.17      312.51      4.36 o 
   3   5   6      360.90      378.96      5.00 o 
   4   5   6       59.00       58.99      3.03 o 
   5   5   6       41.44       44.20      5.04 o 
   6   5   6        7.29       13.13      9.05 o 
   7   5   6        4.41       20.44     12.75 o 
  -7   6   6        1.16       -7.01     15.05 o 
  -6   6   6        5.72        7.40     10.48 o 
  -5   6   6       71.17       79.79      6.97 o 
  -4   6   6       20.71       14.87      2.91 o 
  -3   6   6      147.63      146.33      3.33 o 
  -2   6   6      382.13      346.81      4.98 o 
  -1   6   6      223.87      237.33      3.66 o 
   0   6   6      150.46      158.70      3.03 o 
   1   6   6      226.81      237.28      3.98 o 
   2   6   6      387.81      356.62      4.79 o 
   3   6   6      142.68      140.78      3.03 o 
   4   6   6       21.02       14.49      3.03 o 
   5   6   6       71.80       74.46      6.98 o 
   6   6   6        5.70       15.21      7.43 o 
   7   6   6        1.13       21.56     23.55 o 
  -6   7   6        1.69        1.89     10.50 o 
  -5   7   6        1.84        3.71      4.78 o 
  -4   7   6        7.21       11.61      2.56 o 
  -3   7   6      102.63      104.82      3.25 o 
  -2   7   6      243.58      237.64      3.92 o 
  -1   7   6     1780.53     1776.72     18.91 o 
   0   7   6       50.47       59.62      2.24 o 
   1   7   6     1783.43     1816.33     19.41 o 
   2   7   6      242.72      244.25      4.00 o 
   3   7   6      104.34      104.02      2.78 o 
   4   7   6        6.36       10.52      2.59 o 
   5   7   6        2.08       -5.07      5.07 o 
   6   7   6        1.71        4.22      9.33 o 
  -6   8   6       10.73        3.32      9.09 o 
  -5   8   6      126.23      117.39      6.20 o 
  -4   8   6       24.80       24.25      2.60 o 
  -3   8   6      181.35      185.67      4.44 o 
  -2   8   6       58.83       58.28      2.35 o 
  -1   8   6     1101.86     1170.26     12.72 o 
   0   8   6       59.71       51.85      2.13 o 
   1   8   6     1109.09     1151.33     13.87 o 
   2   8   6       58.15       51.21      2.69 o 
   3   8   6      175.89      157.11      3.86 o 
   4   8   6       24.38       33.34      3.72 o 
   5   8   6      124.64      119.36      7.53 o 
   6   8   6       10.75       29.59     11.77 o 
  -6   9   6       12.15        1.47     11.08 o 
  -5   9   6       10.36       13.68      6.33 o 
  -4   9   6       48.76       51.55      3.24 o 
  -3   9   6      405.39      410.60      7.47 o 
  -2   9   6      325.37      328.67      5.07 o 
  -1   9   6     1722.70     1726.13     18.62 o 
   0   9   6       69.47       77.90      2.50 o 
   1   9   6     1735.31     1749.53     19.87 o 
   2   9   6      322.26      338.62      5.80 o 
   3   9   6      401.29      395.84      7.28 o 
   4   9   6       47.77       45.09      3.04 o 
   5   9   6       10.24       -1.70      6.45 o 
   6   9   6       12.20        9.60     12.74 o 
  -6  10   6        2.57       -3.05     16.13 o 
  -5  10   6       44.63       24.85      8.91 o 
  -4  10   6      120.17      110.48      5.28 o 
  -3  10   6      769.99      805.37     11.34 o 
  -2  10   6       39.07       32.68      2.41 o 
  -1  10   6      161.93      169.02      3.48 o 
   0  10   6      186.42      199.45      4.31 o 
   1  10   6      159.55      155.91      3.78 o 
   2  10   6       37.68       34.82      2.84 o 
   3  10   6      771.62      807.01     12.33 o 
   4  10   6      119.15      103.12      4.31 o 
   5  10   6       43.84       24.46      8.31 o 
   6  10   6        2.59       22.60     13.88 o 
  -6  11   6        3.56       -0.40     13.58 o 
  -5  11   6        2.77       -6.25      9.51 o 
  -4  11   6       12.93       16.56      5.98 o 
  -3  11   6      311.76      310.09      5.87 o 
  -2  11   6      122.51      104.99      3.72 o 
  -1  11   6      219.43      221.73      4.92 o 
   0  11   6        0.20        1.30      2.33 o 
   1  11   6      214.09      215.18      4.77 o 
   2  11   6      122.68      108.86      3.97 o 
   3  11   6      310.73      309.81      6.84 o 
   4  11   6       13.14       18.41      5.37 o 
   5  11   6        2.84       11.22      8.75 o 
   6  11   6        3.56       33.09     15.60 o 
  -6  12   6        2.23       48.64     16.59 o 
  -5  12   6       15.72       32.36      8.75 o 
  -4  12   6       19.79       25.75      7.42 o 
  -3  12   6      148.78      144.98      4.63 o 
  -2  12   6      249.36      232.47      5.48 o 
  -1  12   6      113.68      120.95      4.04 o 
   0  12   6       19.73       16.12      3.62 o 
   1  12   6      112.90      109.75      3.69 o 
   2  12   6      249.60      232.04      5.89 o 
   3  12   6      152.31      158.12      5.26 o 
   4  12   6       19.51       32.90      6.67 o 
   5  12   6       15.55       22.86      9.41 o 
   6  12   6        2.21       -8.18     22.01 o 
  -5  13   6        5.00       14.65     17.52 o 
  -4  13   6       41.65       42.58     11.78 o 
  -3  13   6       54.61       55.20      5.81 o 
  -2  13   6        9.33       10.38      3.85 o 
  -1  13   6       59.99       55.34      3.47 o 
   0  13   6        3.22        7.38      4.00 o 
   1  13   6       55.75       54.45      2.93 o 
   2  13   6        9.03       -1.81      4.88 o 
   3  13   6       55.07       44.93      5.40 o 
   4  13   6       41.55       50.39     12.32 o 
   5  13   6        4.85      -10.17     19.16 o 
  -5  14   6       15.64       34.80     14.96 o 
  -4  14   6        2.67       -4.22     11.28 o 
  -3  14   6       24.37       25.11      6.55 o 
  -2  14   6       34.48       37.90      4.74 o 
  -1  14   6       51.61       56.86      3.92 o 
   0  14   6       44.24       43.15      4.05 o 
   1  14   6       50.22       47.28      3.32 o 
   2  14   6       34.58       27.53      4.41 o 
   3  14   6       25.30       30.82      5.67 o 
   4  14   6        2.57       31.24     13.69 o 
   5  14   6       15.70       89.92     17.20 o 
  -5  15   6        7.00       11.75     16.33 o 
  -4  15   6       24.54       31.04     12.15 o 
  -3  15   6       24.95       13.57      7.07 o 
  -2  15   6        9.89        4.56      4.88 o 
  -1  15   6      159.62      153.26      6.67 o 
   0  15   6        0.20       -4.64      4.64 o 
   1  15   6      156.82      161.74      8.23 o 
   2  15   6        9.71       21.12      5.92 o 
   3  15   6       25.28       36.68      9.56 o 
   4  15   6       24.48       20.75     15.73 o 
   5  15   6        7.15       55.45     21.85 o 
  -4  16   6        1.20       10.88     14.94 o 
  -3  16   6       15.37       31.11      9.33 o 
  -2  16   6       11.17       19.32      6.06 o 
  -1  16   6      162.10      156.03      7.98 o 
   0  16   6       47.67       50.32      5.47 o 
   1  16   6      161.49      142.71      8.03 o 
   2  16   6       11.10       11.10      6.73 o 
   3  16   6       14.88        8.00     10.44 o 
   4  16   6        1.12       19.54     25.82 o 
  -4  17   6        7.61       46.94     18.01 o 
  -3  17   6       12.25       30.31     14.73 o 
  -2  17   6        1.70       15.97      8.99 o 
  -1  17   6       56.17       50.94      6.75 o 
   0  17   6       25.73       30.11      6.35 o 
   1  17   6       56.22       53.50      7.43 o 
   2  17   6        1.66       -0.16     12.18 o 
   3  17   6       11.84       -7.28     14.75 o 
   4  17   6        7.84       18.51     29.69 o 
  -3  18   6        1.14        1.69     14.96 o 
  -2  18   6        0.53       20.08     10.63 o 
  -1  18   6       24.15       28.46      9.29 o 
   0  18   6        3.34       15.75      8.57 o 
   1  18   6       24.32       18.87      9.01 o 
   2  18   6        0.61        0.66      9.97 o 
   3  18   6        1.08       24.02     15.00 o 
  -3  19   6        2.08        6.83     17.80 o 
  -2  19   6        6.12       -6.54     19.16 o 
  -1  19   6       24.22       45.98      9.94 o 
   0  19   6       13.13       -2.14      8.80 o 
   1  19   6       24.78       30.46     12.53 o 
   2  19   6        6.16       14.32     11.31 o 
   3  19   6        2.00       10.92     20.07 o 
  -2  20   6        7.73       67.99     16.22 o 
  -1  20   6        1.55       21.33     13.54 o 
   0  20   6       14.51        5.46     14.87 o 
   1  20   6        1.58        6.35     17.85 o 
   2  20   6        7.50      -19.78     19.78 o 
   1   0   7      193.30      202.89      2.74 o 
   2   0   7      681.79      710.83      6.68 o 
   3   0   7       38.04       27.11      1.85 o 
   4   0   7       52.83       58.17      2.47 o 
   5   0   7      168.89      194.24      4.58 o 
   6   0   7        6.14       14.08      7.35 o 
   7   0   7        0.03       24.62     15.96 o 
  -7   1   7        3.23       83.25     27.24 o 
  -6   1   7       20.93       26.92      8.75 o 
  -5   1   7      309.96      308.43      5.32 o 
  -4   1   7      171.48      180.53      3.27 o 
  -3   1   7      142.75      154.98      2.62 o 
  -2   1   7      320.38      339.77      4.03 o 
  -1   1   7      260.08      272.68      3.66 o 
   0   1   7      665.31      668.69      7.53 o 
   1   1   7      277.23      291.49      3.67 o 
   2   1   7      323.56      335.46      4.10 o 
   3   1   7      138.93      147.50      2.77 o 
   4   1   7      170.37      169.99      3.55 o 
   5   1   7      308.88      309.16      6.43 o 
   6   1   7       20.56       20.86      5.98 o 
   7   1   7        3.18       15.18     21.13 o 
  -7   2   7        0.73       -4.82     13.33 o 
  -6   2   7        9.61       29.94      7.45 o 
  -5   2   7       77.61       69.97      3.20 o 
  -4   2   7      381.77      383.71      5.53 o 
  -3   2   7      289.87      282.42      3.75 o 
  -2   2   7      182.24      207.80      2.90 o 
  -1   2   7      720.77      704.83      7.78 o 
   0   2   7      867.00      823.59      9.59 o 
   1   2   7      708.23      691.10      7.95 o 
   2   2   7      188.18      209.41      3.17 o 
   3   2   7      290.84      285.67      3.99 o 
   4   2   7      384.41      388.73      5.89 o 
   5   2   7       75.61       68.48      3.66 o 
   6   2   7        9.69       28.33      6.98 o 
   7   2   7        0.68       39.75     14.89 o 
  -7   3   7        5.58       -7.41     17.35 o 
  -6   3   7       12.64       -2.53      6.97 o 
  -5   3   7      156.52      150.24      4.92 o 
  -4   3   7      159.38      159.05      3.28 o 
  -3   3   7       36.59       37.22      1.63 o 
  -2   3   7      386.02      398.12      4.55 o 
  -1   3   7     1074.02     1060.65     10.93 o 
   0   3   7     1885.59     1861.73     20.11 o 
   1   3   7     1041.58     1015.85     11.36 o 
   2   3   7      379.64      388.80      4.85 o 
   3   3   7       34.14       31.79      2.20 o 
   4   3   7      159.35      158.37      3.61 o 
   5   3   7      155.61      150.99      4.35 o 
   6   3   7       13.14        2.97      6.40 o 
   7   3   7        5.34       -0.31     16.82 o 
  -7   4   7        3.15       -2.69     16.92 o 
  -6   4   7       12.15        2.93      6.07 o 
  -5   4   7       43.72       53.13      4.37 o 
  -4   4   7      592.11      591.02      8.32 o 
  -3   4   7      197.44      201.17      3.21 o 
  -2   4   7      215.51      237.16      3.28 o 
  -1   4   7      698.56      680.43      7.77 o 
   0   4   7     2417.66     2355.27     21.65 o 
   1   4   7      700.69      700.74      8.48 o 
   2   4   7      222.06      241.37      3.61 o 
   3   4   7      206.74      209.25      3.55 o 
   4   4   7      592.98      584.91      8.47 o 
   5   4   7       41.67       45.47      3.69 o 
   6   4   7       11.96       15.71      8.77 o 
   7   4   7        3.17       32.52     13.16 o 
  -7   5   7       13.80       35.40     17.77 o 
  -6   5   7       35.62       35.32      8.81 o 
  -5   5   7       13.68        9.89      4.55 o 
  -4   5   7      286.35      288.92      5.52 o 
  -3   5   7      274.13      270.53      4.21 o 
  -2   5   7      397.19      374.51      5.03 o 
  -1   5   7     1147.06     1126.60     11.92 o 
   0   5   7      394.04      390.78      4.69 o 
   1   5   7     1144.24     1116.82     13.35 o 
   2   5   7      407.93      397.43      5.29 o 
   3   5   7      276.20      277.77      4.13 o 
   4   5   7      281.47      287.22      5.12 o 
   5   5   7       13.31       15.82      5.61 o 
   6   5   7       36.40       44.03      8.92 o 
   7   5   7       13.66       33.47     19.13 o 
  -7   6   7        7.13      -19.03     19.03 o 
  -6   6   7        9.12       32.25      9.51 o 
  -5   6   7       28.35       31.30      5.07 o 
  -4   6   7       10.65        8.85      2.37 o 
  -3   6   7      427.23      412.96      6.15 o 
  -2   6   7      276.82      292.31      4.44 o 
  -1   6   7      203.93      214.70      3.57 o 
   0   6   7      134.80      134.00      3.38 o 
   1   6   7      203.09      211.37      3.75 o 
   2   6   7      275.95      296.59      4.52 o 
   3   6   7      434.76      426.85      5.73 o 
   4   6   7        9.82        8.79      2.30 o 
   5   6   7       28.73       37.41      6.88 o 
   6   6   7        8.91       20.43      8.56 o 
   7   6   7        7.02       43.49     18.30 o 
  -6   7   7        9.77       15.44      7.43 o 
  -5   7   7       74.82       70.83      5.24 o 
  -4   7   7        3.66        8.23      2.83 o 
  -3   7   7      311.66      308.05      5.43 o 
  -2   7   7      569.60      546.72      6.91 o 
  -1   7   7      329.27      360.54      5.23 o 
   0   7   7     2780.94     2876.33     31.62 o 
   1   7   7      340.78      370.74      5.34 o 
   2   7   7      556.19      544.77      7.50 o 
   3   7   7      317.80      307.81      5.15 o 
   4   7   7        4.50        0.55      2.38 o 
   5   7   7       73.92       52.02      5.86 o 
   6   7   7        9.63        6.63     10.87 o 
  -6   8   7        8.63       -7.64      9.09 o 
  -5   8   7       17.50       10.71      5.06 o 
  -4   8   7       13.15       12.34      3.20 o 
  -3   8   7      128.93      127.99      4.32 o 
  -2   8   7       87.22       81.11      2.53 o 
  -1   8   7      338.53      356.88      5.13 o 
   0   8   7       22.33       12.15      2.19 o 
   1   8   7      345.40      358.39      5.64 o 
   2   8   7       83.35       80.66      2.95 o 
   3   8   7      130.86      125.59      3.68 o 
   4   8   7       13.37       12.72      3.72 o 
   5   8   7       17.71       25.90      6.57 o 
   6   8   7        8.67        0.19     11.44 o 
  -6   9   7       16.93       36.73     14.19 o 
  -5   9   7       20.42       24.02      6.55 o 
  -4   9   7       74.96       77.60      4.15 o 
  -3   9   7      307.11      310.79      6.21 o 
  -2   9   7      450.64      448.94      7.03 o 
  -1   9   7       56.09       49.44      2.69 o 
   0   9   7       93.40       84.52      2.89 o 
   1   9   7       53.20       48.65      2.52 o 
   2   9   7      444.91      448.26      7.65 o 
   3   9   7      313.67      315.31      6.12 o 
   4   9   7       78.50       74.65      4.18 o 
   5   9   7       20.41       20.90      7.15 o 
   6   9   7       17.16       74.43     14.71 o 
  -6  10   7       15.51       44.66     14.49 o 
  -5  10   7        6.76        8.12      9.33 o 
  -4  10   7       14.70       17.47      5.98 o 
  -3  10   7       13.63       11.76      3.22 o 
  -2  10   7      384.13      367.30      6.36 o 
  -1  10   7       47.38       47.12      2.89 o 
   0  10   7       22.07       20.19      2.78 o 
   1  10   7       46.30       42.83      2.86 o 
   2  10   7      378.84      365.78      7.17 o 
   3  10   7       13.92       10.98      3.12 o 
   4  10   7       14.89       15.18      3.78 o 
   5  10   7        7.10        5.23      7.71 o 
   6  10   7       15.92       10.95     10.99 o 
  -6  11   7        3.04      -16.28     16.91 o 
  -5  11   7       28.55       16.12      8.47 o 
  -4  11   7        7.96        3.08      6.91 o 
  -3  11   7       12.19        7.15      3.34 o 
  -2  11   7      360.02      366.71      6.64 o 
  -1  11   7       18.37       12.41      2.18 o 
   0  11   7       20.70       13.18      3.97 o 
   1  11   7       17.72       16.34      3.05 o 
   2  11   7      358.87      363.63      7.92 o 
   3  11   7       12.25       15.59      3.43 o 
   4  11   7        8.56       12.55      7.12 o 
   5  11   7       28.61       56.23     11.31 o 
   6  11   7        3.16       45.13     19.70 o 
  -5  12   7        6.77        6.81     12.38 o 
  -4  12   7       19.36        8.74      7.77 o 
  -3  12   7        9.13        9.79      3.73 o 
  -2  12   7      287.32      293.13      6.39 o 
  -1  12   7       41.59       36.77      2.73 o 
   0  12   7      243.97      242.13      5.72 o 
   1  12   7       41.33       34.53      3.24 o 
   2  12   7      291.58      294.62      7.44 o 
   3  12   7        9.45        2.39      4.07 o 
   4  12   7       19.38        7.83      5.58 o 
   5  12   7        6.64       64.20     13.06 o 
  -5  13   7       17.12       22.08     10.89 o 
  -4  13   7       26.86       23.78      9.68 o 
  -3  13   7       99.65      104.21      5.69 o 
  -2  13   7       52.02       53.28      4.10 o 
  -1  13   7       45.16       49.11      4.93 o 
   0  13   7       11.85       12.61      3.39 o 
   1  13   7       45.85       47.16      3.36 o 
   2  13   7       53.39       48.34      4.62 o 
   3  13   7      100.83      112.98      6.46 o 
   4  13   7       25.63       31.32      9.60 o 
   5  13   7       17.31       24.11     13.97 o 
  -5  14   7        2.17       26.20     17.25 o 
  -4  14   7       12.25       -1.24      7.08 o 
  -3  14   7        7.86       -1.23      7.09 o 
  -2  14   7       49.19       41.71      4.88 o 
  -1  14   7       68.09       64.61      3.81 o 
   0  14   7        1.37        8.90      3.65 o 
   1  14   7       66.59       70.79      4.12 o 
   2  14   7       49.55       55.87      7.04 o 
   3  14   7        7.54       12.01      6.80 o 
   4  14   7       12.47        3.31     14.22 o 
   5  14   7        2.13       11.90     25.65 o 
  -5  15   7        6.62       15.08     24.60 o 
  -4  15   7       62.73       57.91     13.40 o 
  -3  15   7       41.39       42.89      7.66 o 
  -2  15   7       27.60       18.87      5.10 o 
  -1  15   7       48.09       58.33      6.90 o 
   0  15   7       55.78       54.28      5.35 o 
   1  15   7       48.92       48.55      5.94 o 
   2  15   7       28.64       22.95     11.51 o 
   3  15   7       41.66       53.30      7.51 o 
   4  15   7       61.95       64.06     14.92 o 
   5  15   7        6.94       12.12     18.93 o 
  -4  16   7        1.62       -8.68     19.19 o 
  -3  16   7        0.03       16.40      9.92 o 
  -2  16   7       16.62        8.49      5.71 o 
  -1  16   7      141.04      142.39      7.94 o 
   0  16   7       93.69       89.91      6.74 o 
   1  16   7      140.23      120.79      8.11 o 
   2  16   7       16.16       19.31      7.80 o 
   3  16   7        0.05       12.76     13.56 o 
   4  16   7        1.52        8.38     16.78 o 
  -4  17   7       12.99      -17.78     18.65 o 
  -3  17   7        2.47       19.40     12.15 o 
  -2  17   7        3.46       15.86      8.67 o 
  -1  17   7        0.57       11.69      7.47 o 
   0  17   7       11.58       14.32      6.24 o 
   1  17   7        0.59       21.88      7.36 o 
   2  17   7        3.41       32.33     10.09 o 
   3  17   7        2.55      -12.26     12.26 o 
   4  17   7       13.25       18.52     18.03 o 
  -3  18   7        1.02       -4.36     13.58 o 
  -2  18   7       19.49        9.16     12.05 o 
  -1  18   7       25.99       18.05      8.33 o 
   0  18   7       31.15       26.72      9.61 o 
   1  18   7       26.24       36.07     11.22 o 
   2  18   7       19.95       18.29     10.53 o 
   3  18   7        0.89       33.71     14.88 o 
  -2  19   7        3.35       -6.14     12.48 o 
  -1  19   7        5.00        5.63      9.06 o 
   0  19   7        9.63       14.71      9.46 o 
   1  19   7        4.93       26.57     14.44 o 
   2  19   7        3.27       -2.08     14.51 o 
  -1  20   7        2.91       20.60     17.86 o 
   0  20   7        5.92       17.57     13.13 o 
   1  20   7        2.87       28.77     18.08 o 
   0   0   8       16.67       28.54      2.16 o 
   1   0   8     2518.56     2438.04     25.36 o 
   2   0   8      182.71      192.64      2.80 o 
   3   0   8      526.26      521.51      5.83 o 
   4   0   8      117.89      108.69      3.03 o 
   5   0   8      129.38      126.06      4.23 o 
   6   0   8        5.97        9.42      7.85 o 
   7   0   8        0.22      -12.88     19.40 o 
  -7   1   8        0.36       45.83     43.66 o 
  -6   1   8        4.48        7.79      8.40 o 
  -5   1   8       19.30       19.18      2.95 o 
  -4   1   8       16.65       16.66      2.05 o 
  -3   1   8       16.31       12.66      1.45 o 
  -2   1   8     3157.48     3443.47     28.65 o 
  -1   1   8     1523.79     1498.29     16.24 o 
   0   1   8      560.60      509.83      6.45 o 
   1   1   8     1532.80     1541.97     16.09 o 
   2   1   8     3146.83     3405.64     31.96 o 
   3   1   8       17.29       14.82      1.78 o 
   4   1   8       18.12       12.83      2.58 o 
   5   1   8       20.97       22.58      3.59 o 
   6   1   8        4.24        0.24      9.80 o 
   7   1   8        0.37       25.89     19.93 o 
  -7   2   8        9.53       -2.50     13.28 o 
  -6   2   8        1.04        6.91      7.51 o 
  -5   2   8        0.67        0.65      3.33 o 
  -4   2   8       33.98       32.27      2.28 o 
  -3   2   8      221.00      231.54      3.42 o 
  -2   2   8     1203.71     1230.65     11.90 o 
  -1   2   8     1868.18     1836.52     19.85 o 
   0   2   8      159.06      146.10      2.65 o 
   1   2   8     1902.37     1864.62     18.84 o 
   2   2   8     1213.24     1247.91     13.64 o 
   3   2   8      222.19      225.16      3.64 o 
   4   2   8       34.36       38.60      2.76 o 
   5   2   8        0.57       -2.91      2.91 o 
   6   2   8        1.01       -7.00      8.01 o 
   7   2   8        9.47       24.45     18.13 o 
  -7   3   8        4.82       67.51     22.05 o 
  -6   3   8        3.72        7.77      7.09 o 
  -5   3   8       47.91       57.43      3.50 o 
  -4   3   8      131.91      121.43      3.21 o 
  -3   3   8      416.76      439.42      5.11 o 
  -2   3   8      835.83      856.14      8.51 o 
  -1   3   8      277.99      288.08      4.10 o 
   0   3   8        0.03       -0.64      1.54 o 
   1   3   8      273.21      277.13      4.03 o 
   2   3   8      822.46      831.99      9.11 o 
   3   3   8      422.80      448.98      5.59 o 
   4   3   8      135.79      132.86      3.55 o 
   5   3   8       50.85       42.35      4.26 o 
   6   3   8        3.51       11.14      7.64 o 
   7   3   8        4.88       -2.98     15.50 o 
  -7   4   8        4.78       14.82     16.34 o 
  -6   4   8        1.61       -1.85      6.66 o 
  -5   4   8       52.33       56.94      5.10 o 
  -4   4   8       44.84       47.17      3.06 o 
  -3   4   8     1179.30     1196.91     11.73 o 
  -2   4   8      431.62      458.30      5.38 o 
  -1   4   8      208.35      177.29      3.04 o 
   0   4   8      861.98      880.72     10.81 o 
   1   4   8      198.61      171.83      2.70 o 
   2   4   8      430.80      449.08      6.14 o 
   3   4   8     1179.32     1216.05     12.23 o 
   4   4   8       42.48       36.45      2.87 o 
   5   4   8       51.75       41.76      4.41 o 
   6   4   8        1.74        2.82      7.27 o 
   7   4   8        4.68       18.63     17.79 o 
  -7   5   8        7.08       17.83     35.19 o 
  -6   5   8       21.87       21.91      7.44 o 
  -5   5   8       23.85       14.01      4.27 o 
  -4   5   8      149.95      146.17      3.83 o 
  -3   5   8       16.33       10.03      1.99 o 
  -2   5   8       84.84       82.72      2.42 o 
  -1   5   8      606.85      597.07      7.17 o 
   0   5   8     3300.06     3506.66     35.09 o 
   1   5   8      612.45      614.98      7.72 o 
   2   5   8       80.56       80.14      2.60 o 
   3   5   8       14.04       10.45      1.93 o 
   4   5   8      148.78      138.03      3.59 o 
   5   5   8       22.44       30.38      4.74 o 
   6   5   8       22.20        9.26      9.55 o 
   7   5   8        6.91      -16.40     16.40 o 
  -6   6   8       24.91        7.29      8.98 o 
  -5   6   8       35.66       27.21      4.61 o 
  -4   6   8      214.21      200.40      4.58 o 
  -3   6   8      188.68      174.91      3.53 o 
  -2   6   8      498.41      485.59      6.51 o 
  -1   6   8      163.57      152.55      3.00 o 
   0   6   8     1830.08     2023.59     22.03 o 
   1   6   8      157.34      146.67      3.10 o 
   2   6   8      493.78      491.65      7.04 o 
   3   6   8      188.91      182.52      3.88 o 
   4   6   8      216.23      204.77      4.34 o 
   5   6   8       34.87       34.68      4.68 o 
   6   6   8       24.83       44.90      9.26 o 
  -6   7   8        3.40       20.62      9.00 o 
  -5   7   8        0.11       11.03      5.10 o 
  -4   7   8      284.05      265.55      5.75 o 
  -3   7   8        9.15        5.87      2.18 o 
  -2   7   8      388.02      375.08      5.38 o 
  -1   7   8      380.79      374.95      5.45 o 
   0   7   8      680.75      711.65      9.47 o 
   1   7   8      373.02      366.40      5.69 o 
   2   7   8      385.43      372.94      6.14 o 
   3   7   8        9.32        8.27      2.73 o 
   4   7   8      280.70      264.37      4.87 o 
   5   7   8        0.15       -2.10      5.82 o 
   6   7   8        3.58        0.38     10.29 o 
  -6   8   8       14.47       13.62      9.46 o 
  -5   8   8        6.90       11.18      5.23 o 
  -4   8   8       22.69       20.79      2.94 o 
  -3   8   8       15.97       17.86      2.64 o 
  -2   8   8      234.53      225.16      4.05 o 
  -1   8   8       23.28       23.01      1.85 o 
   0   8   8        6.62       10.37      2.60 o 
   1   8   8       24.10       23.69      2.34 o 
   2   8   8      237.27      220.24      4.43 o 
   3   8   8       15.76       11.76      2.74 o 
   4   8   8       23.96       18.94      3.31 o 
   5   8   8        6.93        3.48      6.53 o 
   6   8   8       14.54       26.25     13.08 o 
  -6   9   8        4.46        5.21     11.69 o 
  -5   9   8        1.05       14.29      7.12 o 
  -4   9   8      164.62      167.29      5.62 o 
  -3   9   8       68.93       62.74      2.89 o 
  -2   9   8      241.71      241.02      4.67 o 
  -1   9   8        5.44        3.83      1.94 o 
   0   9   8       49.00       42.37      2.76 o 
   1   9   8        5.40        4.07      2.62 o 
   2   9   8      235.88      233.19      5.64 o 
   3   9   8       69.33       72.73      4.21 o 
   4   9   8      162.90      170.06      7.81 o 
   5   9   8        1.09       -6.69      7.70 o 
   6   9   8        4.64        9.54     12.30 o 
  -6  10   8        0.88       -8.37     13.99 o 
  -5  10   8       27.10       18.60      6.70 o 
  -4  10   8       39.25       47.06      6.17 o 
  -3  10   8       22.61       23.22      3.02 o 
  -2  10   8      102.81       88.01      3.44 o 
  -1  10   8        2.25        2.21      2.26 o 
   0  10   8        6.97       10.27      2.69 o 
   1  10   8        2.54        3.77      2.70 o 
   2  10   8      101.95       91.12      4.02 o 
   3  10   8       23.88       30.10      3.25 o 
   4  10   8       38.16       30.01      5.20 o 
   5  10   8       26.97       33.57      9.14 o 
   6  10   8        1.01        1.13     15.43 o 
  -6  11   8        9.33       17.22     12.50 o 
  -5  11   8        3.40        5.14      7.63 o 
  -4  11   8       17.91       17.52      6.48 o 
  -3  11   8      166.46      165.03      5.06 o 
  -2  11   8     1422.92     1476.55     18.80 o 
  -1  11   8      512.40      508.50      8.30 o 
   0  11   8      103.65       99.92      4.13 o 
   1  11   8      509.17      510.68      9.62 o 
   2  11   8     1419.77     1512.75     22.08 o 
   3  11   8      167.45      165.68      5.29 o 
   4  11   8       18.16       20.34      5.92 o 
   5  11   8        3.33       12.29     10.15 o 
   6  11   8        9.49       38.88     21.87 o 
  -5  12   8        7.07       39.93     10.23 o 
  -4  12   8       62.34       55.47      8.03 o 
  -3  12   8        8.05        6.97      3.59 o 
  -2  12   8      129.11      129.82      4.63 o 
  -1  12   8       16.69       13.08      3.16 o 
   0  12   8        4.52        2.66      4.22 o 
   1  12   8       16.66       16.12      3.22 o 
   2  12   8      126.71      139.21      5.47 o 
   3  12   8        7.54       -1.52      6.05 o 
   4  12   8       61.65       49.89      5.99 o 
   5  12   8        6.93       17.28     10.71 o 
  -5  13   8        0.17       27.34     18.47 o 
  -4  13   8       17.88       24.25      8.93 o 
  -3  13   8       28.06       24.62      5.50 o 
  -2  13   8      510.92      503.64     10.87 o 
  -1  13   8      117.36      111.67      4.83 o 
   0  13   8       57.16       62.46      4.02 o 
   1  13   8      119.45      106.36      4.99 o 
   2  13   8      512.81      503.89     13.31 o 
   3  13   8       27.72       21.46      7.21 o 
   4  13   8       17.83       19.33      8.68 o 
   5  13   8        0.17        4.18     14.43 o 
  -5  14   8        7.74        9.45     20.40 o 
  -4  14   8       43.09       45.57     11.65 o 
  -3  14   8       25.16       23.47      6.47 o 
  -2  14   8       54.06       59.26      6.85 o 
  -1  14   8       48.59       43.01      4.59 o 
   0  14   8        5.76        1.73      3.52 o 
   1  14   8       49.36       46.00      3.82 o 
   2  14   8       53.77       40.43      5.67 o 
   3  14   8       25.11       34.53      7.18 o 
   4  14   8       43.10       70.78     16.52 o 
   5  14   8        7.74       16.73     13.62 o 
  -4  15   8       55.51       44.70     11.99 o 
  -3  15   8        2.30        8.47      7.87 o 
  -2  15   8       76.99       66.54      6.43 o 
  -1  15   8        2.18        0.19      5.20 o 
   0  15   8       64.08       72.16      5.62 o 
   1  15   8        2.35        9.73      5.81 o 
   2  15   8       79.03       73.24     10.01 o 
   3  15   8        2.11        2.72      6.63 o 
   4  15   8       55.52       48.55     16.10 o 
  -4  16   8       20.08       29.39     13.57 o 
  -3  16   8        0.86       -2.55      9.97 o 
  -2  16   8        0.39        7.50      6.60 o 
  -1  16   8        2.69       -3.42      5.95 o 
   0  16   8        0.24       -3.82      5.02 o 
   1  16   8        2.54       -7.64      7.64 o 
   2  16   8        0.30       -7.63      7.63 o 
   3  16   8        0.81        5.53      8.62 o 
   4  16   8       19.70       34.69     19.91 o 
  -4  17   8       18.13       43.71     20.06 o 
  -3  17   8       12.17       -2.21      9.49 o 
  -2  17   8        3.66       33.62      9.76 o 
  -1  17   8       34.58       42.71      6.93 o 
   0  17   8       22.18        5.92      8.09 o 
   1  17   8       34.83       16.35      9.02 o 
   2  17   8        3.75       -2.20      9.49 o 
   3  17   8       12.09       32.07     12.80 o 
   4  17   8       18.06      -20.53     20.53 o 
  -3  18   8       16.19       19.74     13.05 o 
  -2  18   8        2.68       -2.29      9.64 o 
  -1  18   8       13.63      -10.69     10.69 o 
   0  18   8        0.00       -3.09      7.29 o 
   1  18   8       13.53       14.29      9.45 o 
   2  18   8        2.67       13.28     11.80 o 
   3  18   8       15.97       16.97     13.56 o 
  -2  19   8        3.03        6.71     11.93 o 
  -1  19   8        6.76       -2.82     11.48 o 
   0  19   8        9.94        8.79     12.36 o 
   1  19   8        6.86       -4.70     10.42 o 
   2  19   8        2.97       63.20     16.57 o 
  -1  20   8        5.83       24.07     21.85 o 
   0  20   8        1.25       10.64     19.10 o 
   1  20   8        5.89       -9.22     14.09 o 
   1   0   9      320.01      367.75      4.78 o 
   2   0   9      572.27      600.82      6.40 o 
   3   0   9       19.79       21.92      1.78 o 
   4   0   9      501.09      488.48      6.72 o 
   5   0   9       14.69       14.30      3.07 o 
   6   0   9        0.01       -8.02      8.02 o 
   7   0   9       12.58      -17.39     17.39 o 
  -7   1   9        2.41       15.91     17.60 o 
  -6   1   9       10.38       15.26      8.13 o 
  -5   1   9       93.30       91.96      4.61 o 
  -4   1   9       26.45       21.44      2.56 o 
  -3   1   9       40.61       42.16      1.72 o 
  -2   1   9      250.06      316.52      4.17 o 
  -1   1   9     2502.84     2470.42     25.68 o 
   0   1   9        0.96       -1.58      1.58 o 
   1   1   9     2497.18     2518.11     26.64 o 
   2   1   9      255.67      326.21      4.28 o 
   3   1   9       41.30       45.45      2.55 o 
   4   1   9       26.56       27.84      2.44 o 
   5   1   9       93.67       83.12      4.10 o 
   6   1   9       10.49       10.51      6.91 o 
   7   1   9        2.40       60.62     14.68 o 
  -7   2   9        6.15      -13.41     14.29 o 
  -6   2   9       22.88       21.61      9.24 o 
  -5   2   9       29.28       24.80      3.71 o 
  -4   2   9      706.45      695.85      8.96 o 
  -3   2   9       81.76       88.63      2.32 o 
  -2   2   9      195.90      183.06      3.04 o 
  -1   2   9      401.61      424.58      5.61 o 
   0   2   9        0.49        1.69      1.49 o 
   1   2   9      398.96      416.71      5.39 o 
   2   2   9      189.23      181.58      3.27 o 
   3   2   9       82.16       88.19      2.60 o 
   4   2   9      709.96      703.74      9.35 o 
   5   2   9       29.13       29.09      3.20 o 
   6   2   9       22.33       19.93      7.35 o 
   7   2   9        6.05        3.18     15.88 o 
  -7   3   9        0.10       33.77     16.43 o 
  -6   3   9       18.13       10.66      7.28 o 
  -5   3   9      118.58      107.79      4.51 o 
  -4   3   9       16.68       16.42      2.10 o 
  -3   3   9      163.69      167.40      2.92 o 
  -2   3   9      841.10      918.07      9.71 o 
  -1   3   9      197.20      208.24      3.31 o 
   0   3   9      972.84      889.07     10.15 o 
   1   3   9      195.91      205.72      3.45 o 
   2   3   9      851.91      912.16     10.06 o 
   3   3   9      161.23      160.54      3.12 o 
   4   3   9       16.80       15.18      3.01 o 
   5   3   9      117.83      113.66      5.88 o 
   6   3   9       17.57        8.43      9.47 o 
   7   3   9        0.10       -2.93     16.35 o 
  -7   4   9        8.33       33.23     26.27 o 
  -6   4   9       13.40        8.78      7.09 o 
  -5   4   9       23.69       17.82      4.77 o 
  -4   4   9      647.60      637.78      8.62 o 
  -3   4   9       47.36       49.49      1.81 o 
  -2   4   9      350.61      350.35      4.87 o 
  -1   4   9      456.73      428.24      5.88 o 
   0   4   9      152.26      165.01      3.17 o 
   1   4   9      468.58      444.73      5.33 o 
   2   4   9      354.30      347.05      5.13 o 
   3   4   9       47.65       48.41      2.24 o 
   4   4   9      642.31      629.67      9.29 o 
   5   4   9       23.22       30.67      5.28 o 
   6   4   9       13.20       -1.25      8.69 o 
   7   4   9        8.42       47.83     27.85 o 
  -6   5   9        5.88       10.83      6.65 o 
  -5   5   9       50.53       26.70      4.91 o 
  -4   5   9      347.17      357.25      6.00 o 
  -3   5   9       62.60       65.83      2.25 o 
  -2   5   9      347.63      359.53      4.84 o 
  -1   5   9      207.89      218.48      3.68 o 
   0   5   9      563.17      542.60      7.07 o 
   1   5   9      210.15      217.81      4.01 o 
   2   5   9      357.35      375.34      5.88 o 
   3   5   9       63.77       60.09      2.50 o 
   4   5   9      348.24      353.81      6.42 o 
   5   5   9       49.70       52.14      5.93 o 
   6   5   9        5.77       -4.85      9.33 o 
  -6   6   9       34.57       33.72      9.89 o 
  -5   6   9       12.37       13.34      5.25 o 
  -4   6   9      104.11      108.86      3.87 o 
  -3   6   9       39.72       36.74      1.91 o 
  -2   6   9      189.53      180.22      3.70 o 
  -1   6   9      453.92      463.39      6.56 o 
   0   6   9       91.74       96.42      2.95 o 
   1   6   9      450.86      456.02      5.60 o 
   2   6   9      183.88      177.18      4.13 o 
   3   6   9       39.42       40.90      2.63 o 
   4   6   9      101.24      104.22      4.83 o 
   5   6   9       12.49        4.23      5.58 o 
   6   6   9       34.61       55.30     10.57 o 
  -6   7   9        2.32       30.02      8.14 o 
  -5   7   9       59.42       66.83      5.65 o 
  -4   7   9       27.10       20.86      3.53 o 
  -3   7   9      827.10      832.06     10.59 o 
  -2   7   9       58.47       61.49      2.62 o 
  -1   7   9      140.45      145.98      3.16 o 
   0   7   9      898.23      916.66     11.59 o 
   1   7   9      139.86      149.43      3.61 o 
   2   7   9       59.39       60.85      2.75 o 
   3   7   9      828.15      823.29     12.07 o 
   4   7   9       26.68       23.38      4.07 o 
   5   7   9       59.86       65.11      6.29 o 
   6   7   9        2.19        1.72     11.00 o 
  -6   8   9       22.92       18.27      9.66 o 
  -5   8   9       11.57        3.35      6.83 o 
  -4   8   9      162.26      181.76      5.31 o 
  -3   8   9      144.35      142.65      3.53 o 
  -2   8   9      152.53      158.90      3.84 o 
  -1   8   9      202.97      208.51      3.85 o 
   0   8   9       52.11       64.94      2.87 o 
   1   8   9      199.51      193.09      3.94 o 
   2   8   9      155.61      158.66      3.96 o 
   3   8   9      145.79      136.74      4.24 o 
   4   8   9      161.25      183.06      5.34 o 
   5   8   9       11.87       19.59      9.06 o 
   6   8   9       22.71       22.72     15.36 o 
  -6   9   9        9.93       15.77     16.64 o 
  -5   9   9       81.81       95.00      7.30 o 
  -4   9   9       24.05       21.46      4.26 o 
  -3   9   9      197.54      200.18      4.66 o 
  -2   9   9       94.51       97.83      3.27 o 
  -1   9   9        9.94       11.84      2.19 o 
   0   9   9       17.95       20.74      2.73 o 
   1   9   9        9.16        6.38      2.51 o 
   2   9   9       94.03       92.33      3.96 o 
   3   9   9      195.85      207.60      5.32 o 
   4   9   9       24.49       23.52      4.29 o 
   5   9   9       82.84       96.44      7.87 o 
   6   9   9        9.89        0.83     11.89 o 
  -6  10   9        3.24      -12.57     12.80 o 
  -5  10   9        5.87       16.48      6.79 o 
  -4  10   9       38.85       42.64      5.30 o 
  -3  10   9      623.61      635.41      9.15 o 
  -2  10   9       64.84       55.27      3.21 o 
  -1  10   9      153.91      140.48      4.02 o 
   0  10   9       12.36       27.33      4.60 o 
   1  10   9      147.12      132.97      4.59 o 
   2  10   9       64.12       61.50      4.29 o 
   3  10   9      626.78      630.59     11.39 o 
   4  10   9       39.64       38.93      5.02 o 
   5  10   9        5.53        0.81      8.48 o 
   6  10   9        3.19        3.26     15.70 o 
  -6  11   9        0.32       32.71     22.96 o 
  -5  11   9       92.49       75.49      9.80 o 
  -4  11   9       22.45       14.11      8.46 o 
  -3  11   9       48.86       45.22      3.44 o 
  -2  11   9      155.27      154.73      4.80 o 
  -1  11   9       39.45       33.66      3.12 o 
   0  11   9        1.03        1.18      2.88 o 
   1  11   9       40.26       34.52      3.75 o 
   2  11   9      154.63      151.91      5.23 o 
   3  11   9       45.48       45.30      4.49 o 
   4  11   9       22.96       21.54      6.17 o 
   5  11   9       92.41       96.66     10.47 o 
   6  11   9        0.31       14.23     19.43 o 
  -5  12   9        1.16        3.01      9.64 o 
  -4  12   9        1.39       14.09     14.09 o 
  -3  12   9       36.32       30.66      4.57 o 
  -2  12   9      103.71      107.08      4.60 o 
  -1  12   9      252.59      251.90      6.52 o 
   0  12   9        4.05        9.84      3.79 o 
   1  12   9      253.54      262.50      6.64 o 
   2  12   9      104.15      116.00      6.13 o 
   3  12   9       36.73       20.26      4.73 o 
   4  12   9        1.38       -5.77      5.77 o 
   5  12   9        1.06       16.74     11.59 o 
  -5  13   9       60.53       55.07     12.96 o 
  -4  13   9       17.85       30.08      8.93 o 
  -3  13   9       40.64       34.51      5.36 o 
  -2  13   9        5.81        4.37      3.98 o 
  -1  13   9       44.76       50.92      4.02 o 
   0  13   9       97.08      102.58      4.87 o 
   1  13   9       43.67       44.25      4.22 o 
   2  13   9        5.81       15.10      5.74 o 
   3  13   9       40.62       28.19      6.08 o 
   4  13   9       18.21       16.51      7.24 o 
   5  13   9       60.34       62.90     15.09 o 
  -5  14   9       11.50       59.81     19.37 o 
  -4  14   9        8.40       15.24      8.95 o 
  -3  14   9       42.33       40.09      6.88 o 
  -2  14   9       30.89       30.87      5.14 o 
  -1  14   9       67.96       77.11      5.68 o 
   0  14   9        5.53       -3.40      4.15 o 
   1  14   9       69.33       65.66      5.04 o 
   2  14   9       31.49       31.56      8.72 o 
   3  14   9       41.39       34.56      7.05 o 
   4  14   9        8.52       44.15     12.53 o 
   5  14   9       11.31       27.41     20.71 o 
  -4  15   9       23.48       25.75     11.64 o 
  -3  15   9      118.11      140.74      9.53 o 
  -2  15   9        7.84        8.14      7.26 o 
  -1  15   9        6.56       -5.94      6.42 o 
   0  15   9        5.11        0.17      4.81 o 
   1  15   9        6.34        1.41      5.43 o 
   2  15   9        7.78       13.94      8.14 o 
   3  15   9      119.34      128.43     10.03 o 
   4  15   9       23.47       51.99     18.61 o 
  -4  16   9       19.37       37.08     13.65 o 
  -3  16   9        4.52       13.35     14.15 o 
  -2  16   9        3.54        5.55      7.21 o 
  -1  16   9       22.26       39.55      6.44 o 
   0  16   9        1.22       12.68      7.67 o 
   1  16   9       23.04       25.43      6.80 o 
   2  16   9        3.40       -9.39      9.39 o 
   3  16   9        4.62       16.72     13.74 o 
   4  16   9       19.67       37.90     18.84 o 
  -3  17   9       27.73       30.11     15.47 o 
  -2  17   9       11.77       29.41     11.06 o 
  -1  17   9        4.49       31.21      7.49 o 
   0  17   9       21.23        8.84      7.07 o 
   1  17   9        4.33        4.42      7.89 o 
   2  17   9       11.55       33.24     12.82 o 
   3  17   9       28.10       53.02     12.68 o 
  -3  18   9        9.83        4.21     15.36 o 
  -2  18   9        9.27       -2.03     10.76 o 
  -1  18   9       10.29       22.16      9.16 o 
   0  18   9       12.34       19.50     11.07 o 
   1  18   9       10.03       13.23     11.61 o 
   2  18   9        9.29       37.85     14.06 o 
   3  18   9        9.79        9.72     15.36 o 
  -2  19   9        0.84       46.86     20.81 o 
  -1  19   9        6.80        0.94     14.83 o 
   0  19   9        7.03       42.18     10.67 o 
   1  19   9        6.85       -7.35     10.06 o 
   2  19   9        0.79       -4.27     12.09 o 
  -1  20   9        0.95       66.37     14.86 o 
   0  20   9        0.05      -12.10     20.78 o 
   1  20   9        0.89       20.56     18.85 o 
   0   0  10      201.39      167.60      4.66 o 
   1   0  10     2884.25     3081.45     32.05 o 
   2   0  10        9.18        8.23      1.60 o 
   3   0  10      727.15      721.35      8.24 o 
   4   0  10        0.33        2.52      2.26 o 
   5   0  10        0.12        0.20      5.35 o 
   6   0  10        1.06        3.10      8.71 o 
   7   0  10        4.48       11.35     22.88 o 
  -7   1  10       11.44       19.38     23.55 o 
  -6   1  10        2.84       42.62     17.75 o 
  -5   1  10        1.89       -3.04      4.23 o 
  -4   1  10      325.40      325.57      5.28 o 
  -3   1  10      108.91      114.47      2.69 o 
  -2   1  10      209.54      230.40      3.52 o 
  -1   1  10      343.94      346.61      5.11 o 
   0   1  10     1229.42     1198.48     13.91 o 
   1   1  10      344.80      351.13      4.99 o 
   2   1  10      208.98      231.27      3.90 o 
   3   1  10      105.06      111.81      2.53 o 
   4   1  10      320.03      325.24      5.55 o 
   5   1  10        2.11       -3.91      3.91 o 
   6   1  10        2.67       -5.02     10.11 o 
   7   1  10       11.43       13.08     26.99 o 
  -7   2  10        4.38        6.51     21.08 o 
  -6   2  10        3.27       15.38      8.54 o 
  -5   2  10       20.39       21.29      4.16 o 
  -4   2  10       16.54       16.68      2.17 o 
  -3   2  10      209.44      202.19      3.42 o 
  -2   2  10      236.81      241.31      3.55 o 
  -1   2  10     5220.35     5538.39     55.32 o 
   0   2  10       41.41       52.02      1.91 o 
   1   2  10     5200.33     5526.39     53.02 o 
   2   2  10      231.60      233.45      3.79 o 
   3   2  10      208.48      193.40      3.65 o 
   4   2  10       16.00       15.31      2.67 o 
   5   2  10       21.15       16.98      3.72 o 
   6   2  10        3.28       -4.64      8.25 o 
   7   2  10        4.41        5.42     24.91 o 
  -7   3  10        3.43       26.42     23.59 o 
  -6   3  10        0.18        4.00      8.72 o 
  -5   3  10       25.20       32.44      4.32 o 
  -4   3  10      195.66      190.50      3.89 o 
  -3   3  10       63.60       63.62      2.29 o 
  -2   3  10      177.15      169.75      3.01 o 
  -1   3  10     1969.89     2149.74     23.46 o 
   0   3  10      209.49      205.50      3.63 o 
   1   3  10     1979.70     2156.64     23.38 o 
   2   3  10      183.28      181.29      3.43 o 
   3   3  10       66.02       66.40      2.58 o 
   4   3  10      190.66      184.52      4.48 o 
   5   3  10       23.88       14.89      5.81 o 
   6   3  10        0.14       16.58     12.70 o 
   7   3  10        3.45       42.88     18.21 o 
  -6   4  10        8.01        0.92      7.80 o 
  -5   4  10       22.96       15.40      4.46 o 
  -4   4  10       77.03       70.28      2.74 o 
  -3   4  10      228.94      217.70      3.59 o 
  -2   4  10        9.90       10.42      1.83 o 
  -1   4  10      433.97      422.50      6.02 o 
   0   4  10      614.07      638.22      8.10 o 
   1   4  10      451.01      436.77      5.96 o 
   2   4  10       11.32        5.68      1.88 o 
   3   4  10      227.31      212.88      4.21 o 
   4   4  10       76.90       71.82      3.58 o 
   5   4  10       22.57       11.97      5.04 o 
   6   4  10        7.72       17.47     10.46 o 
  -6   5  10        4.12       -3.00      6.27 o 
  -5   5  10        3.70        5.83      7.51 o 
  -4   5  10       14.94       12.21      2.69 o 
  -3   5  10        1.75        4.02      2.57 o 
  -2   5  10      199.92      196.05      3.78 o 
  -1   5  10      189.41      193.74      3.65 o 
   0   5  10        0.04       -0.63      1.82 o 
   1   5  10      189.52      191.67      3.90 o 
   2   5  10      202.99      202.73      4.00 o 
   3   5  10        2.06        0.92      1.98 o 
   4   5  10       15.93       14.12      2.85 o 
   5   5  10        4.24        6.19      4.96 o 
   6   5  10        3.90        0.26      8.36 o 
  -6   6  10        1.87       -1.40      9.53 o 
  -5   6  10       13.07       18.18      5.95 o 
  -4   6  10        0.18        5.14      4.06 o 
  -3   6  10      543.26      538.85      7.17 o 
  -2   6  10       49.57       47.35      2.45 o 
  -1   6  10      116.15      128.22      3.01 o 
   0   6  10       59.98       58.68      2.77 o 
   1   6  10      110.31      120.20      3.25 o 
   2   6  10       46.87       43.97      3.00 o 
   3   6  10      537.73      534.38      8.07 o 
   4   6  10        0.35        1.33      3.55 o 
   5   6  10       13.52       16.18      5.56 o 
   6   6  10        1.86       15.85     10.22 o 
  -6   7  10        7.27       22.46      8.75 o 
  -5   7  10       11.21       -3.07      7.01 o 
  -4   7  10      167.21      159.12      4.54 o 
  -3   7  10       99.91       99.48      3.33 o 
  -2   7  10      443.98      436.62      6.84 o 
  -1   7  10      249.40      248.86      4.56 o 
   0   7  10      147.84      135.93      3.41 o 
   1   7  10      247.72      254.99      5.12 o 
   2   7  10      446.89      450.48      7.89 o 
   3   7  10      101.15      100.11      4.20 o 
   4   7  10      169.51      166.58      5.29 o 
   5   7  10       11.54       -0.95      5.89 o 
   6   7  10        7.15       -0.64     12.24 o 
  -6   8  10        0.21       29.85     10.29 o 
  -5   8  10       40.55       33.74      6.99 o 
  -4   8  10       51.37       46.12      4.05 o 
  -3   8  10      864.02      894.91     12.23 o 
  -2   8  10      370.08      354.52      6.30 o 
  -1   8  10      273.98      282.04      5.15 o 
   0   8  10       13.08       11.32      2.38 o 
   1   8  10      278.87      284.22      5.30 o 
   2   8  10      364.35      360.39      7.03 o 
   3   8  10      854.30      873.23     13.16 o 
   4   8  10       49.02       47.74      4.55 o 
   5   8  10       41.10       25.54      7.81 o 
   6   8  10        0.19       -4.12     14.88 o 
  -6   9  10       15.50       21.70     13.21 o 
  -5   9  10        2.51       -1.57      6.79 o 
  -4   9  10       23.07       24.28      4.03 o 
  -3   9  10      433.28      430.80      7.62 o 
  -2   9  10      343.15      326.24      6.19 o 
  -1   9  10       47.98       45.48      2.59 o 
   0   9  10      396.03      397.80      6.79 o 
   1   9  10       47.84       41.10      3.47 o 
   2   9  10      346.03      326.90      6.64 o 
   3   9  10      434.23      441.48      9.24 o 
   4   9  10       23.15       18.55      4.50 o 
   5   9  10        2.29       -6.58      7.65 o 
   6   9  10       15.28       23.17     15.61 o 
  -6  10  10        2.33      -14.26     14.26 o 
  -5  10  10       24.07       18.66      7.43 o 
  -4  10  10        1.87       10.57      6.57 o 
  -3  10  10      225.58      223.95      5.89 o 
  -2  10  10       83.64       77.97      3.57 o 
  -1  10  10       53.50       52.73      3.39 o 
   0  10  10        1.91        9.10      3.00 o 
   1  10  10       51.70       49.77      3.47 o 
   2  10  10       82.29       71.41      4.25 o 
   3  10  10      225.37      230.90      6.64 o 
   4  10  10        2.37        9.04      4.42 o 
   5  10  10       24.64        9.75      9.62 o 
   6  10  10        2.26       27.10     16.91 o 
  -5  11  10        3.23       -5.11      8.34 o 
  -4  11  10        9.07        2.06      5.83 o 
  -3  11  10       91.63       87.28      4.36 o 
  -2  11  10      127.14      130.58      4.75 o 
  -1  11  10      325.20      326.11      6.50 o 
   0  11  10        1.97        3.36      2.73 o 
   1  11  10      325.24      317.66      8.27 o 
   2  11  10      127.69      138.96      6.11 o 
   3  11  10       91.71       90.53      5.28 o 
   4  11  10        9.05       14.88      6.32 o 
   5  11  10        3.13       12.72     10.36 o 
  -5  12  10       11.85        0.38      9.31 o 
  -4  12  10       10.40       -3.01      7.04 o 
  -3  12  10       20.18       11.09      6.30 o 
  -2  12  10       82.31       67.45      4.23 o 
  -1  12  10       56.02       51.09      4.03 o 
   0  12  10        9.67       18.11      3.83 o 
   1  12  10       54.96       51.76      3.76 o 
   2  12  10       83.93       83.05      5.34 o 
   3  12  10       21.16       11.39      6.64 o 
   4  12  10       11.32       11.74     10.40 o 
   5  12  10       12.20       11.85      9.50 o 
  -5  13  10        7.32       16.45     13.69 o 
  -4  13  10       51.50       54.14     10.93 o 
  -3  13  10       93.22       74.48      6.44 o 
  -2  13  10       89.64       90.09      5.69 o 
  -1  13  10      113.70      123.18      5.21 o 
   0  13  10       21.01       17.55      5.65 o 
   1  13  10      111.83      110.71      5.53 o 
   2  13  10       87.58       79.04      5.92 o 
   3  13  10       92.49       83.46      6.57 o 
   4  13  10       51.05       45.92      9.78 o 
   5  13  10        7.23        7.21     19.10 o 
  -5  14  10       32.97      146.74     21.86 o 
  -4  14  10       14.08       12.17     11.81 o 
  -3  14  10       40.89       38.59      7.49 o 
  -2  14  10      107.80      113.36      6.04 o 
  -1  14  10        9.01       10.86      6.11 o 
   0  14  10        0.94       -3.81      4.34 o 
   1  14  10        8.82        4.44      5.52 o 
   2  14  10      108.51      100.85      6.50 o 
   3  14  10       41.92       43.93      8.03 o 
   4  14  10       14.78      -12.17     12.17 o 
   5  14  10       32.65       93.60     34.89 o 
  -4  15  10       12.50        1.43     11.25 o 
  -3  15  10       11.64       19.09      9.81 o 
  -2  15  10       28.57       18.66      6.25 o 
  -1  15  10        8.91       -4.19      5.35 o 
   0  15  10       45.93       44.46      5.81 o 
   1  15  10        9.44        5.88      5.82 o 
   2  15  10       28.40       32.80      7.18 o 
   3  15  10       11.54       27.49      8.87 o 
   4  15  10       12.37        2.67     25.46 o 
  -4  16  10        4.51       -0.14     12.59 o 
  -3  16  10       33.96       20.63      9.48 o 
  -2  16  10        1.51        2.65      7.78 o 
  -1  16  10        6.80        6.98      5.88 o 
   0  16  10        0.13        7.11      7.24 o 
   1  16  10        6.71       13.85      7.18 o 
   2  16  10        1.53        9.05      7.52 o 
   3  16  10       34.46       33.16     10.12 o 
   4  16  10        4.53      -14.86     25.69 o 
  -3  17  10        4.17      -11.81     11.81 o 
  -2  17  10        9.74       15.74     10.69 o 
  -1  17  10        9.43       29.03     11.98 o 
   0  17  10        5.92       46.19     11.84 o 
   1  17  10        9.40       -7.01      9.15 o 
   2  17  10        9.71        1.04      9.08 o 
   3  17  10        4.19       30.63     17.55 o 
  -3  18  10        8.22       61.82     35.38 o 
  -2  18  10        2.63      -11.17     11.17 o 
  -1  18  10        0.52       17.46      9.65 o 
   0  18  10       18.36       19.78     12.01 o 
   1  18  10        0.46       -0.04      9.40 o 
   2  18  10        2.76       -0.87     11.07 o 
   3  18  10        8.33       23.76     19.51 o 
  -2  19  10       11.03       50.74     17.12 o 
  -1  19  10        2.02        3.02     11.44 o 
   0  19  10        0.00       20.66     10.68 o 
   1  19  10        2.04      -15.42     16.35 o 
   2  19  10       10.86       21.33     17.68 o 
   0  20  10        4.16       29.63     26.65 o 
   1   0  11        9.68       17.63      2.42 o 
   2   0  11      127.60      151.56      2.89 o 
   3   0  11      220.24      216.07      4.08 o 
   4   0  11      233.23      232.51      4.96 o 
   5   0  11       36.70       34.60      4.30 o 
   6   0  11       25.21       30.88     13.64 o 
   7   0  11       12.46       51.95     22.27 o 
  -7   1  11        4.60       50.00     24.58 o 
  -6   1  11        1.12        5.94     10.43 o 
  -5   1  11      143.11      133.10      5.75 o 
  -4   1  11       14.62       14.87      2.63 o 
  -3   1  11       14.72       10.81      2.28 o 
  -2   1  11      366.26      389.12      5.21 o 
  -1   1  11      233.84      227.40      4.38 o 
   0   1  11      673.57      635.07      9.02 o 
   1   1  11      233.31      224.83      3.69 o 
   2   1  11      361.72      388.73      5.56 o 
   3   1  11       14.15        9.78      2.30 o 
   4   1  11       14.72       10.34      2.77 o 
   5   1  11      143.46      144.65      6.03 o 
   6   1  11        1.21        4.36      8.20 o 
   7   1  11        4.58        1.02     33.56 o 
  -6   2  11       37.24       47.17      9.54 o 
  -5   2  11       40.71       48.49      4.79 o 
  -4   2  11      293.58      286.58      5.07 o 
  -3   2  11       40.14       35.58      2.24 o 
  -2   2  11        4.30        2.79      1.66 o 
  -1   2  11      751.97      776.78      9.28 o 
   0   2  11     1414.24     1539.77     17.35 o 
   1   2  11      741.73      763.12      9.07 o 
   2   2  11        3.76        1.23      2.01 o 
   3   2  11       42.74       41.65      2.50 o 
   4   2  11      290.90      279.00      5.86 o 
   5   2  11       41.52       45.09      5.93 o 
   6   2  11       37.28       57.58     10.58 o 
  -6   3  11       16.21       16.56      8.23 o 
  -5   3  11       24.14       27.09      5.83 o 
  -4   3  11        5.09        4.85      3.34 o 
  -3   3  11      112.03      113.81      2.97 o 
  -2   3  11        7.78        9.47      1.84 o 
  -1   3  11       81.61       80.47      2.83 o 
   0   3  11       48.79       59.96      2.85 o 
   1   3  11       74.19       69.21      2.33 o 
   2   3  11        6.79       12.29      2.49 o 
   3   3  11      114.33      121.45      3.09 o 
   4   3  11        5.14        0.24      2.69 o 
   5   3  11       24.17       26.92      5.41 o 
   6   3  11       15.81       22.46     12.95 o 
  -6   4  11        7.67       -3.52      9.10 o 
  -5   4  11       57.29       62.68      6.53 o 
  -4   4  11      220.54      225.56      4.72 o 
  -3   4  11       15.65       12.01      2.12 o 
  -2   4  11      510.32      540.48      6.88 o 
  -1   4  11      237.76      239.95      4.25 o 
   0   4  11     1310.15     1313.30     13.76 o 
   1   4  11      233.62      233.30      3.98 o 
   2   4  11      512.05      550.81      6.90 o 
   3   4  11       17.18       15.35      2.86 o 
   4   4  11      219.20      217.69      5.41 o 
   5   4  11       56.15       62.40      6.04 o 
   6   4  11        7.55       12.76     12.04 o 
  -6   5  11        3.17       -1.75      8.43 o 
  -5   5  11       32.09       17.61      5.30 o 
  -4   5  11      271.98      268.09      5.04 o 
  -3   5  11       47.17       47.79      2.56 o 
  -2   5  11       89.15       89.34      2.78 o 
  -1   5  11      665.43      686.15      9.42 o 
   0   5  11      315.97      308.52      4.90 o 
   1   5  11      678.69      722.04      9.41 o 
   2   5  11       93.77       96.59      3.01 o 
   3   5  11       46.77       45.39      2.74 o 
   4   5  11      274.49      269.86      6.22 o 
   5   5  11       32.77       41.68      7.36 o 
   6   5  11        3.03       16.04     10.69 o 
  -6   6  11        8.27       14.53      9.48 o 
  -5   6  11       30.03       22.14      7.67 o 
  -4   6  11      133.16      124.24      4.59 o 
  -3   6  11      203.97      200.29      4.31 o 
  -2   6  11      240.41      237.51      4.54 o 
  -1   6  11       31.12       27.77      2.38 o 
   0   6  11      266.29      298.93      5.23 o 
   1   6  11       29.35       26.58      2.26 o 
   2   6  11      235.48      233.79      4.75 o 
   3   6  11      201.10      193.13      4.62 o 
   4   6  11      134.34      134.30      7.90 o 
   5   6  11       29.18       32.94      5.99 o 
   6   6  11        7.95        2.66     12.56 o 
  -6   7  11        0.11       17.39     12.29 o 
  -5   7  11       18.03        6.16      6.42 o 
  -4   7  11       73.64       79.82      4.53 o 
  -3   7  11      532.68      536.96      9.11 o 
  -2   7  11       65.80       66.32      2.99 o 
  -1   7  11      226.08      251.64      4.68 o 
   0   7  11      451.78      459.20      6.96 o 
   1   7  11      233.36      251.97      5.03 o 
   2   7  11       65.11       67.81      3.74 o 
   3   7  11      529.02      536.75      9.16 o 
   4   7  11       75.65       69.93      4.69 o 
   5   7  11       18.11       32.55      8.88 o 
   6   7  11        0.08       10.33     10.32 o 
  -6   8  11       33.04       41.24      8.96 o 
  -5   8  11       16.31       14.04      7.65 o 
  -4   8  11       67.71       56.16      4.94 o 
  -3   8  11      221.28      216.65      4.71 o 
  -2   8  11      183.54      174.58      4.67 o 
  -1   8  11      149.98      153.11      3.74 o 
   0   8  11      175.58      190.64      4.24 o 
   1   8  11      148.30      142.45      4.33 o 
   2   8  11      181.04      184.16      5.48 o 
   3   8  11      218.02      207.29      5.48 o 
   4   8  11       67.93       85.73      7.11 o 
   5   8  11       15.74       19.25      8.61 o 
   6   8  11       32.90       37.35     13.24 o 
  -6   9  11       10.37       35.06     11.18 o 
  -5   9  11       22.74       21.47      7.65 o 
  -4   9  11        3.45       11.74      5.42 o 
  -3   9  11       16.70       17.54      2.79 o 
  -2   9  11       52.66       50.82      3.51 o 
  -1   9  11        9.70        8.28      2.36 o 
   0   9  11       56.32       44.68      3.43 o 
   1   9  11       10.37        3.39      3.19 o 
   2   9  11       53.04       59.03      3.66 o 
   3   9  11       16.44        5.68      4.07 o 
   4   9  11        3.85        0.89      4.79 o 
   5   9  11       22.30       30.84      9.31 o 
   6   9  11       10.07       -3.05     13.24 o 
  -6  10  11        6.01       13.71     15.33 o 
  -5  10  11        1.20       21.91      9.10 o 
  -4  10  11       59.10       55.00      7.00 o 
  -3  10  11      211.64      222.04      7.03 o 
  -2  10  11      181.13      195.47      5.50 o 
  -1  10  11       73.81       84.49      4.02 o 
   0  10  11        4.98        5.66      3.63 o 
   1  10  11       75.97       71.75      3.73 o 
   2  10  11      179.70      191.79      6.16 o 
   3  10  11      210.44      219.16      7.06 o 
   4  10  11       58.58       54.52      8.60 o 
   5  10  11        1.31       22.91     11.19 o 
   6  10  11        5.84       10.42     12.98 o 
  -5  11  11       21.35       40.13      9.68 o 
  -4  11  11       12.98        2.57      6.97 o 
  -3  11  11        4.23        0.85      5.72 o 
  -2  11  11      356.18      372.09      7.89 o 
  -1  11  11       14.21       14.10      2.83 o 
   0  11  11       27.32       25.78      4.12 o 
   1  11  11       13.97       18.16      5.06 o 
   2  11  11      359.21      400.43      9.42 o 
   3  11  11        4.54        7.34      5.09 o 
   4  11  11       11.78       14.40      6.78 o 
   5  11  11       21.15       18.23     13.08 o 
  -5  12  11       11.87       -8.16      9.69 o 
  -4  12  11       33.21       13.66      8.87 o 
  -3  12  11      121.20      137.53      7.34 o 
  -2  12  11      119.07      115.23      5.60 o 
  -1  12  11        6.89       -0.76      3.89 o 
   0  12  11      233.50      250.16      5.93 o 
   1  12  11        6.59       14.76      4.52 o 
   2  12  11      119.71      111.29      6.35 o 
   3  12  11      121.84      117.32      7.04 o 
   4  12  11       32.92       43.45      8.38 o 
   5  12  11       12.01       16.66     11.97 o 
  -5  13  11       18.34       20.54     11.77 o 
  -4  13  11       11.12       12.83     14.43 o 
  -3  13  11        1.81       -1.32      7.18 o 
  -2  13  11      115.09      121.34      6.48 o 
  -1  13  11       13.46        2.32      4.50 o 
   0  13  11       16.28       16.88      4.30 o 
   1  13  11       13.32       10.85      5.36 o 
   2  13  11      113.36      137.92     10.17 o 
   3  13  11        1.61        0.71      7.15 o 
   4  13  11       10.99       10.20     12.20 o 
   5  13  11       18.12       36.52     17.64 o 
  -4  14  11       23.76        1.57     11.31 o 
  -3  14  11      112.49      107.61      8.60 o 
  -2  14  11       55.33       52.02      6.73 o 
  -1  14  11        0.94       -1.68      4.79 o 
   0  14  11       22.95       21.40      5.18 o 
   1  14  11        0.99       -0.57      4.45 o 
   2  14  11       55.68       61.28      6.27 o 
   3  14  11      113.51      134.48     10.32 o 
   4  14  11       23.82       28.12     15.34 o 
  -4  15  11       26.30       39.72     14.84 o 
  -3  15  11       53.19       70.33      8.43 o 
  -2  15  11        2.64        6.52      6.09 o 
  -1  15  11       29.96       27.70      6.61 o 
   0  15  11        0.46       -6.20      6.20 o 
   1  15  11       29.40       33.08      8.51 o 
   2  15  11        2.63       16.92      9.40 o 
   3  15  11       52.38       63.98     11.33 o 
   4  15  11       25.95       19.19     18.05 o 
  -4  16  11        0.65      -10.53     22.04 o 
  -3  16  11        6.78       21.80     11.65 o 
  -2  16  11       47.92       45.92     11.71 o 
  -1  16  11       18.11       14.62      9.16 o 
   0  16  11       37.70       41.52     12.07 o 
   1  16  11       18.64       31.78      8.31 o 
   2  16  11       48.49       52.25      7.70 o 
   3  16  11        7.14       23.86     11.27 o 
   4  16  11        0.66       14.10     23.23 o 
  -3  17  11       19.18       23.38     14.80 o 
  -2  17  11        0.26       -5.61     10.55 o 
  -1  17  11        6.26        9.91      7.36 o 
   0  17  11        0.00       22.01      8.65 o 
   1  17  11        5.95       12.67      8.59 o 
   2  17  11        0.31       -8.09      8.09 o 
   3  17  11       19.11       16.01     16.86 o 
  -2  18  11        7.54       37.00     15.12 o 
  -1  18  11        1.44       -6.38      8.79 o 
   0  18  11        1.49       -4.15     13.36 o 
   1  18  11        1.56        6.13      9.86 o 
   2  18  11        7.54       13.45     10.32 o 
  -1  19  11        0.66        6.48     20.64 o 
   0  19  11        0.23       27.04     13.25 o 
   1  19  11        0.74      -11.78     16.35 o 
   0   0  12     1554.76     1637.93     27.15 o 
   1   0  12        1.43        5.49      2.01 o 
   2   0  12       13.38        9.51      1.99 o 
   3   0  12       17.39       13.80      2.90 o 
   4   0  12      225.34      221.72      4.96 o 
   5   0  12        0.43        8.75      4.61 o 
   6   0  12        1.08       12.04      8.68 o 
  -6   1  12       22.65       54.21     10.41 o 
  -5   1  12       62.30       52.46      5.53 o 
  -4   1  12      104.60       94.78      3.91 o 
  -3   1  12       21.77       14.67      2.25 o 
  -2   1  12     1595.90     1608.06     17.66 o 
  -1   1  12      556.31      592.22      8.23 o 
   0   1  12      136.65      131.10      3.11 o 
   1   1  12      559.18      604.32      7.87 o 
   2   1  12     1604.67     1662.73     18.35 o 
   3   1  12       21.42       22.21      2.53 o 
   4   1  12      105.38       94.33      4.07 o 
   5   1  12       62.44       57.06      7.10 o 
   6   1  12       23.19       40.28      9.68 o 
  -6   2  12        5.08       -0.57     11.34 o 
  -5   2  12       30.81       19.22      6.41 o 
  -4   2  12       53.67       55.28      3.09 o 
  -3   2  12      178.69      176.08      3.63 o 
  -2   2  12      791.81      773.98      8.74 o 
  -1   2  12     1566.48     1616.21     19.31 o 
   0   2  12     1432.67     1548.61     17.46 o 
   1   2  12     1570.52     1628.29     19.00 o 
   2   2  12      787.53      758.54      9.34 o 
   3   2  12      176.09      172.76      3.72 o 
   4   2  12       53.65       55.32      3.54 o 
   5   2  12       30.67       25.42      5.24 o 
   6   2  12        4.67       -2.64     19.14 o 
  -6   3  12        9.74        6.08     11.19 o 
  -5   3  12        9.87       20.59      5.05 o 
  -4   3  12       11.29        6.52      2.54 o 
  -3   3  12       59.11       49.87      2.51 o 
  -2   3  12      294.11      310.69      4.65 o 
  -1   3  12       31.96       36.14      2.08 o 
   0   3  12       48.55       37.31      2.31 o 
   1   3  12       31.31       31.06      2.43 o 
   2   3  12      304.92      325.97      5.03 o 
   3   3  12       58.46       57.24      2.88 o 
   4   3  12       11.25       18.56      3.66 o 
   5   3  12       10.16        5.17      5.16 o 
   6   3  12       10.08        5.88     10.27 o 
  -6   4  12        1.44       10.26     13.04 o 
  -5   4  12       11.51       12.03      6.48 o 
  -4   4  12       23.73       25.18      3.09 o 
  -3   4  12      430.82      431.86      6.04 o 
  -2   4  12       84.85       87.70      2.58 o 
  -1   4  12      556.85      568.80      7.73 o 
   0   4  12      744.83      731.92      9.32 o 
   1   4  12      553.17      559.33      8.04 o 
   2   4  12       81.05       83.21      2.97 o 
   3   4  12      424.46      425.19      6.84 o 
   4   4  12       23.60       26.89      3.48 o 
   5   4  12       11.06       10.41      5.72 o 
   6   4  12        1.24       -4.19      8.48 o 
  -6   5  12        7.84        5.92      9.52 o 
  -5   5  12        3.13        2.82      7.58 o 
  -4   5  12      250.57      252.81      5.13 o 
  -3   5  12       19.80       22.05      2.48 o 
  -2   5  12       15.27       21.48      2.40 o 
  -1   5  12       63.87       58.43      2.62 o 
   0   5  12      344.31      370.96      5.76 o 
   1   5  12       61.44       56.73      2.49 o 
   2   5  12       17.14       15.24      2.75 o 
   3   5  12       19.21       17.07      2.90 o 
   4   5  12      250.78      248.88      6.16 o 
   5   5  12        3.21        1.58      5.52 o 
   6   5  12        7.39       21.65     13.88 o 
  -6   6  12        5.49       12.61     13.76 o 
  -5   6  12        2.36       14.87      9.61 o 
  -4   6  12       54.69       58.85      3.55 o 
  -3   6  12      556.07      567.35      8.18 o 
  -2   6  12       64.27       65.93      2.94 o 
  -1   6  12      370.47      364.28      6.02 o 
   0   6  12      939.02      971.80     11.87 o 
   1   6  12      365.43      361.94      6.27 o 
   2   6  12       61.51       67.44      3.42 o 
   3   6  12      550.73      557.97      9.28 o 
   4   6  12       55.02       47.94      4.81 o 
   5   6  12        2.42       -3.93      7.40 o 
   6   6  12        5.40        3.90     16.91 o 
  -6   7  12        0.22       24.01     12.50 o 
  -5   7  12        0.56       -0.05      9.83 o 
  -4   7  12      156.02      155.37      6.04 o 
  -3   7  12      108.21       92.75      3.69 o 
  -2   7  12      249.29      245.42      5.07 o 
  -1   7  12       87.52       84.24      3.18 o 
   0   7  12      164.44      172.35      4.16 o 
   1   7  12       91.94       99.69      3.81 o 
   2   7  12      244.34      235.86      6.51 o 
   3   7  12      109.71       98.54      4.30 o 
   4   7  12      158.82      158.61      6.33 o 
   5   7  12        0.46       13.37      8.55 o 
   6   7  12        0.19       18.23     13.98 o 
  -6   8  12        4.81       16.01     12.43 o 
  -5   8  12       36.96       35.43      7.35 o 
  -4   8  12       91.55       80.92      5.96 o 
  -3   8  12       15.35       14.48      3.16 o 
  -2   8  12      138.69      129.68      4.37 o 
  -1   8  12       96.06       94.49      3.50 o 
   0   8  12        2.58        0.61      2.71 o 
   1   8  12       96.02       97.56      4.89 o 
   2   8  12      139.27      133.10      5.29 o 
   3   8  12       13.73        5.15      3.35 o 
   4   8  12       92.29       84.54      5.28 o 
   5   8  12       36.78       38.80      8.47 o 
   6   8  12        4.83       23.06     14.18 o 
  -6   9  12        0.09       28.14     13.84 o 
  -5   9  12        8.29       16.10      7.06 o 
  -4   9  12       14.76       13.17      5.67 o 
  -3   9  12       64.99       58.67      3.15 o 
  -2   9  12       82.01       80.99      4.54 o 
  -1   9  12      480.70      461.20      9.03 o 
   0   9  12      211.44      218.37      5.95 o 
   1   9  12      484.17      482.12      9.08 o 
   2   9  12       81.12       82.43      4.28 o 
   3   9  12       64.35       68.12      4.82 o 
   4   9  12       14.94       19.43      5.57 o 
   5   9  12        8.40        5.75      8.58 o 
   6   9  12        0.09       23.98     14.19 o 
  -5  10  12       33.07       37.55      9.05 o 
  -4  10  12       49.72       42.25      6.03 o 
  -3  10  12      103.81      110.92      5.97 o 
  -2  10  12       95.73       91.82      4.58 o 
  -1  10  12       24.77       15.18      2.90 o 
   0  10  12        2.43        7.45      3.56 o 
   1  10  12       24.18       28.01      3.48 o 
   2  10  12       96.32       91.63      5.17 o 
   3  10  12      104.47      108.79      7.63 o 
   4  10  12       49.77       44.87      6.53 o 
   5  10  12       33.14       32.85      9.20 o 
  -5  11  12        1.74       10.00      8.58 o 
  -4  11  12       30.47       55.33      7.86 o 
  -3  11  12       10.82        1.49      4.67 o 
  -2  11  12      187.91      192.46      6.08 o 
  -1  11  12      143.37      154.71      5.21 o 
   0  11  12       23.15       18.19      4.23 o 
   1  11  12      142.07      143.52      6.53 o 
   2  11  12      187.99      184.77      6.59 o 
   3  11  12       10.32       14.18      6.08 o 
   4  11  12       30.25       31.79      6.78 o 
   5  11  12        1.87        9.66     10.69 o 
  -5  12  12       17.63       56.27     12.91 o 
  -4  12  12       29.02       21.46      9.60 o 
  -3  12  12       42.58       68.55      8.19 o 
  -2  12  12      115.94      102.16      5.61 o 
  -1  12  12        0.93        1.04      3.88 o 
   0  12  12       15.81       17.51      5.68 o 
   1  12  12        0.91        7.10      5.72 o 
   2  12  12      115.66      109.90      6.53 o 
   3  12  12       42.22       47.77      6.61 o 
   4  12  12       28.82       28.79     10.42 o 
   5  12  12       17.81       36.14     14.57 o 
  -5  13  12        1.87       48.39     13.42 o 
  -4  13  12       44.17       23.33      9.77 o 
  -3  13  12        6.63       14.57     10.83 o 
  -2  13  12       24.00       16.86      4.96 o 
  -1  13  12       26.54       23.29      6.54 o 
   0  13  12        0.80       -3.08      4.65 o 
   1  13  12       28.14       18.18      5.19 o 
   2  13  12       23.83       31.89      5.77 o 
   3  13  12        7.00       23.33      7.68 o 
   4  13  12       44.18       20.59     12.89 o 
   5  13  12        1.81       61.81     42.90 o 
  -4  14  12        2.50       31.67      9.66 o 
  -3  14  12        3.54        7.78      6.94 o 
  -2  14  12       12.95        7.52      5.81 o 
  -1  14  12        8.36       11.76      5.28 o 
   0  14  12        0.15       -4.97      4.97 o 
   1  14  12        8.71       14.38      5.46 o 
   2  14  12       13.03        8.24      5.74 o 
   3  14  12        3.10       50.32     10.44 o 
   4  14  12        2.58       28.72     18.38 o 
  -4  15  12       35.15       50.57     13.90 o 
  -3  15  12        8.20       22.51      9.02 o 
  -2  15  12       35.38       44.27      8.77 o 
  -1  15  12       25.56       26.16      6.59 o 
   0  15  12       18.34       20.11      6.30 o 
   1  15  12       25.55        8.03      6.20 o 
   2  15  12       35.66       38.09      9.43 o 
   3  15  12        8.43       18.40     10.82 o 
   4  15  12       34.93       66.47     19.48 o 
  -3  16  12        1.00        0.92     16.93 o 
  -2  16  12        7.87       15.02      7.95 o 
  -1  16  12       16.51       26.46      8.58 o 
   0  16  12        0.02        3.51      8.29 o 
   1  16  12       16.91        9.40      8.92 o 
   2  16  12        7.82       10.34     18.23 o 
   3  16  12        1.06       12.00     11.00 o 
  -3  17  12        0.27       -5.94     15.01 o 
  -2  17  12        7.10       -4.60     10.81 o 
  -1  17  12        3.54       12.01      8.95 o 
   0  17  12       13.30       19.50      8.65 o 
   1  17  12        3.39        5.43     10.81 o 
   2  17  12        7.38       -7.89     10.06 o 
   3  17  12        0.26      -16.25     18.11 o 
  -2  18  12        0.89       13.61     12.96 o 
  -1  18  12        1.58       21.97     11.48 o 
   0  18  12        2.34       15.66     12.62 o 
   1  18  12        1.58       34.73     13.16 o 
   2  18  12        0.96       14.95     14.20 o 
  -1  19  12        2.54      -11.46     14.97 o 
   0  19  12        0.94       -1.77     17.07 o 
   1  19  12        2.67       40.08     19.04 o 
   1   0  13      117.69      121.83      3.07 o 
   2   0  13       61.92       64.65      2.79 o 
   3   0  13      229.33      232.90      4.53 o 
   4   0  13       20.06       26.18      3.03 o 
   5   0  13      137.62      153.86      7.97 o 
   6   0  13        7.01        4.06     12.79 o 
  -6   1  13        8.98       77.26     13.26 o 
  -5   1  13        6.98        3.20      6.53 o 
  -4   1  13        5.73       -0.15      2.74 o 
  -3   1  13       55.06       56.30      2.88 o 
  -2   1  13      122.20      114.86      3.50 o 
  -1   1  13      526.00      525.00      7.97 o 
   0   1  13       48.57       38.05      2.50 o 
   1   1  13      536.55      534.27      7.83 o 
   2   1  13      123.85      118.97      3.06 o 
   3   1  13       56.00       55.91      3.00 o 
   4   1  13        5.76       10.08      3.99 o 
   5   1  13        6.94        2.96      4.90 o 
   6   1  13        8.78        6.43     13.87 o 
  -6   2  13        6.74       -4.88     11.51 o 
  -5   2  13       44.83       53.38      6.67 o 
  -4   2  13        3.88        8.08      3.53 o 
  -3   2  13       44.37       46.09      2.76 o 
  -2   2  13      237.69      237.35      4.07 o 
  -1   2  13       12.99        9.64      1.94 o 
   0   2  13       34.83       33.04      2.01 o 
   1   2  13       12.65        8.49      2.31 o 
   2   2  13      236.47      249.06      4.49 o 
   3   2  13       41.37       46.61      3.28 o 
   4   2  13        4.17        8.35      3.33 o 
   5   2  13       45.38       46.87      5.76 o 
   6   2  13        6.47       47.81     11.92 o 
  -6   3  13        9.22       13.11     15.77 o 
  -5   3  13       28.63       39.80      5.85 o 
  -4   3  13       75.33       68.32      3.40 o 
  -3   3  13      195.58      184.03      4.17 o 
  -2   3  13       81.75       75.72      2.64 o 
  -1   3  13      360.44      360.77      5.69 o 
   0   3  13      312.69      330.13      5.47 o 
   1   3  13      362.46      362.16      5.56 o 
   2   3  13       79.24       69.65      2.93 o 
   3   3  13      196.71      189.28      4.41 o 
   4   3  13       76.32       66.65      3.83 o 
   5   3  13       29.21       25.94      6.21 o 
   6   3  13        9.15       31.59     12.73 o 
  -6   4  13       14.48        8.88     10.03 o 
  -5   4  13       18.17       20.29      6.09 o 
  -4   4  13        6.46        5.39      3.76 o 
  -3   4  13      377.21      382.23      5.95 o 
  -2   4  13      194.59      189.91      3.95 o 
  -1   4  13      145.40      146.03      3.66 o 
   0   4  13      205.12      218.64      4.39 o 
   1   4  13      145.50      154.46      3.77 o 
   2   4  13      195.78      195.95      4.36 o 
   3   4  13      370.41      364.05      7.00 o 
   4   4  13        6.29        6.87      4.03 o 
   5   4  13       18.88       23.29      5.97 o 
   6   4  13       14.33        7.26     11.93 o 
  -6   5  13        8.79        8.38     14.50 o 
  -5   5  13        1.52        5.87      5.96 o 
  -4   5  13       47.71       44.31      4.49 o 
  -3   5  13      111.69       97.30      3.51 o 
  -2   5  13      128.71      141.26      3.73 o 
  -1   5  13      328.18      324.92      5.60 o 
   0   5  13       12.59       10.55      2.47 o 
   1   5  13      329.52      333.78      5.73 o 
   2   5  13      133.04      132.94      4.25 o 
   3   5  13      110.46       98.59      3.86 o 
   4   5  13       47.76       45.56      4.21 o 
   5   5  13        1.44       17.73      6.46 o 
   6   5  13        8.79       15.04     11.66 o 
  -6   6  13       13.27        6.87     15.39 o 
  -5   6  13       48.04       56.22      8.51 o 
  -4   6  13       13.72       11.61      4.34 o 
  -3   6  13      457.86      469.67      7.53 o 
  -2   6  13       91.51       98.34      3.51 o 
  -1   6  13       18.59       22.62      2.81 o 
   0   6  13       97.26      109.12      3.32 o 
   1   6  13       19.99       13.09      2.91 o 
   2   6  13       92.48       92.02      4.13 o 
   3   6  13      455.59      466.87      8.94 o 
   4   6  13       13.09        8.31      3.98 o 
   5   6  13       46.99       78.31     14.87 o 
   6   6  13       13.48       37.04     16.42 o 
  -6   7  13        4.00       18.32     10.26 o 
  -5   7  13       11.65        5.33      9.37 o 
  -4   7  13       11.08       11.31      4.64 o 
  -3   7  13       20.29       21.82      3.78 o 
  -2   7  13      161.30      177.86      4.30 o 
  -1   7  13        9.87        6.84      2.69 o 
   0   7  13       74.40       89.47      3.92 o 
   1   7  13        8.70       15.35      3.51 o 
   2   7  13      165.79      183.52      5.91 o 
   3   7  13       19.98       11.46      3.76 o 
   4   7  13       11.94       10.41      5.08 o 
   5   7  13       11.19       22.27     10.52 o 
   6   7  13        3.87       18.78     12.64 o 
  -6   8  13        7.71       14.63     10.70 o 
  -5   8  13       16.62        8.53      7.22 o 
  -4   8  13        6.64       -5.54      5.54 o 
  -3   8  13       13.10        8.99      3.84 o 
  -2   8  13        1.96        4.44      3.89 o 
  -1   8  13      225.34      203.58      5.30 o 
   0   8  13       23.72       22.09      3.02 o 
   1   8  13      227.40      212.59      5.58 o 
   2   8  13        2.40        2.97      3.74 o 
   3   8  13       12.35        9.62      4.00 o 
   4   8  13        6.58       13.42      5.18 o 
   5   8  13       16.56        0.89      8.19 o 
   6   8  13        7.67        8.35     15.70 o 
  -5   9  13        3.14       28.89      9.48 o 
  -4   9  13       25.76       17.93      5.52 o 
  -3   9  13       19.51       25.64      4.54 o 
  -2   9  13      454.71      453.51      9.57 o 
  -1   9  13      106.31       99.26      4.38 o 
   0   9  13        2.85       -2.58      3.57 o 
   1   9  13      103.64      110.24      4.91 o 
   2   9  13      460.07      475.29     10.73 o 
   3   9  13       20.36       21.95      5.80 o 
   4   9  13       24.33       21.03      5.91 o 
   5   9  13        3.25       36.15     12.50 o 
  -5  10  13        0.85       16.63      8.66 o 
  -4  10  13        3.41        5.60      7.11 o 
  -3  10  13       60.17       58.17      5.27 o 
  -2  10  13       38.55       37.17      4.05 o 
  -1  10  13       14.48       14.43      4.34 o 
   0  10  13        1.16       10.44      4.10 o 
   1  10  13       14.22        8.64      4.00 o 
   2  10  13       38.25       30.46      4.75 o 
   3  10  13       60.95       51.51      5.65 o 
   4  10  13        3.45        3.17      7.26 o 
   5  10  13        0.78       24.57     12.89 o 
  -5  11  13        3.06       -9.98      9.98 o 
  -4  11  13        3.45        1.62      7.24 o 
  -3  11  13       21.34       35.00      6.65 o 
  -2  11  13      290.42      316.56      8.41 o 
  -1  11  13       39.93       41.76      3.81 o 
   0  11  13       42.42       35.69      3.94 o 
   1  11  13       40.40       39.60      4.46 o 
   2  11  13      288.32      311.24      9.48 o 
   3  11  13       21.93       24.07      5.62 o 
   4  11  13        2.99        8.10      8.74 o 
   5  11  13        2.93       24.91     10.87 o 
  -5  12  13        5.05        4.33     12.64 o 
  -4  12  13        5.97       11.25     10.15 o 
  -3  12  13       54.22       46.20      7.47 o 
  -2  12  13       11.33       10.66      4.40 o 
  -1  12  13       43.27       48.67      4.82 o 
   0  12  13      168.71      186.69      6.44 o 
   1  12  13       44.32       56.28      5.49 o 
   2  12  13       10.83       -1.06      5.39 o 
   3  12  13       54.91       49.88      6.55 o 
   4  12  13        6.04       10.69      9.38 o 
   5  12  13        4.95       11.49     13.51 o 
  -4  13  13        0.74       11.75      9.40 o 
  -3  13  13        3.52        2.11      9.02 o 
  -2  13  13       29.88       21.84      5.81 o 
  -1  13  13       21.95       23.19      4.91 o 
   0  13  13       47.36       42.73      6.26 o 
   1  13  13       22.31       11.33      5.52 o 
   2  13  13       28.76       18.53      5.86 o 
   3  13  13        3.70        7.11      8.27 o 
   4  13  13        0.93       -9.67      9.67 o 
  -4  14  13       16.37       -3.41     13.14 o 
  -3  14  13       14.80       18.29      7.92 o 
  -2  14  13       12.05       14.38      6.93 o 
  -1  14  13      142.18      159.06      7.89 o 
   0  14  13        0.87        4.59      6.72 o 
   1  14  13      141.28      165.25      8.33 o 
   2  14  13       12.04       11.78      6.21 o 
   3  14  13       15.03       33.99     14.64 o 
   4  14  13       16.58       29.51     14.45 o 
  -4  15  13       11.95       31.45     15.85 o 
  -3  15  13        3.74       -8.38      8.38 o 
  -2  15  13       18.15       18.09     10.26 o 
  -1  15  13       28.84       29.40      8.47 o 
   0  15  13        2.28        4.60      6.54 o 
   1  15  13       28.85       27.38      8.16 o 
   2  15  13       17.73       23.01     12.51 o 
   3  15  13        3.77       10.93     17.70 o 
   4  15  13       12.24       36.81     30.21 o 
  -3  16  13        6.93       35.43     16.94 o 
  -2  16  13        2.93        8.45     11.10 o 
  -1  16  13       27.04       52.26      8.34 o 
   0  16  13        5.88       27.54     10.67 o 
   1  16  13       26.46       -1.06      9.53 o 
   2  16  13        2.67       23.25      9.60 o 
   3  16  13        7.09       11.84     14.31 o 
  -3  17  13        4.73      -16.16     18.27 o 
  -2  17  13        1.84      -10.84     10.84 o 
  -1  17  13        4.17        7.00     10.40 o 
   0  17  13       17.23        6.94      9.10 o 
   1  17  13        4.02       -0.31     12.91 o 
   2  17  13        1.69       17.29     13.56 o 
   3  17  13        4.81       -3.64     14.65 o 
  -2  18  13        1.43       12.85     20.95 o 
  -1  18  13        4.64       -3.36     15.73 o 
   0  18  13        0.84        4.85     11.82 o 
   1  18  13        4.57        8.77     13.35 o 
   2  18  13        1.47       12.15     13.64 o 
   0  19  13        3.79       16.03     16.15 o 
   0   0  14      117.85      128.17      4.99 o 
   1   0  14       59.48       61.84      2.77 o 
   2   0  14      136.40      138.37      3.46 o 
   3   0  14        0.75        0.74      2.94 o 
   4   0  14       60.94       60.39      4.73 o 
   5   0  14       58.38       53.09      5.98 o 
   6   0  14        3.22       12.58     19.65 o 
  -6   1  14        0.89       43.65     17.02 o 
  -5   1  14       96.76      109.21      7.16 o 
  -4   1  14       33.24       37.43      4.53 o 
  -3   1  14       34.23       29.30      2.78 o 
  -2   1  14        0.39       -1.79      2.29 o 
  -1   1  14      226.22      245.63      4.83 o 
   0   1  14      117.86      102.86      3.21 o 
   1   1  14      228.90      228.04      4.94 o 
   2   1  14        0.28        4.45      2.32 o 
   3   1  14       31.89       33.66      3.07 o 
   4   1  14       34.31       32.03      3.96 o 
   5   1  14       95.78       98.65      7.04 o 
   6   1  14        0.88       26.83     11.61 o 
  -6   2  14       10.67        8.18     15.65 o 
  -5   2  14        3.79       -1.30      6.22 o 
  -4   2  14       26.08       33.56      4.50 o 
  -3   2  14       33.28       31.63      2.64 o 
  -2   2  14        2.23        0.60      2.51 o 
  -1   2  14     1513.60     1526.16     18.60 o 
   0   2  14      299.01      297.09      4.89 o 
   1   2  14     1515.31     1534.09     17.65 o 
   2   2  14        2.63        1.00      2.32 o 
   3   2  14       32.10       36.85      3.69 o 
   4   2  14       26.14       31.10      4.11 o 
   5   2  14        3.60       -5.65      5.65 o 
   6   2  14       10.48        3.19     15.75 o 
  -6   3  14        0.36       29.69     11.09 o 
  -5   3  14       42.37       51.38      6.31 o 
  -4   3  14       97.23       81.64      4.06 o 
  -3   3  14       89.34       79.89      3.15 o 
  -2   3  14      120.29      116.72      3.48 o 
  -1   3  14        6.16        1.88      2.34 o 
   0   3  14      112.13      113.70      3.22 o 
   1   3  14        6.75        6.17      2.83 o 
   2   3  14      120.90      119.40      3.43 o 
   3   3  14       86.80       79.71      3.91 o 
   4   3  14       98.66       94.84      5.75 o 
   5   3  14       42.59       61.66      7.21 o 
   6   3  14        0.39       -1.85     19.83 o 
  -6   4  14        3.98        9.27     10.19 o 
  -5   4  14       34.32       31.78      7.24 o 
  -4   4  14       13.42       20.90      3.80 o 
  -3   4  14       54.37       47.53      3.41 o 
  -2   4  14      131.70      120.92      3.30 o 
  -1   4  14      336.75      335.43      6.12 o 
   0   4  14      442.19      462.78      7.51 o 
   1   4  14      337.65      341.51      5.76 o 
   2   4  14      128.14      112.35      3.88 o 
   3   4  14       54.25       55.90      4.04 o 
   4   4  14       14.21       19.99      4.45 o 
   5   4  14       34.25       41.47      7.00 o 
   6   4  14        4.03       36.04     15.90 o 
  -6   5  14        9.34       40.78     14.49 o 
  -5   5  14       15.32       21.74      8.68 o 
  -4   5  14       58.21       56.36      4.81 o 
  -3   5  14      431.76      448.94      7.58 o 
  -2   5  14       63.86       56.17      3.17 o 
  -1   5  14       30.46       28.55      2.53 o 
   0   5  14      207.25      211.10      4.54 o 
   1   5  14       30.67       40.77      2.98 o 
   2   5  14       64.92       64.11      3.67 o 
   3   5  14      430.14      433.91      7.92 o 
   4   5  14       59.13       57.94      5.48 o 
   5   5  14       16.13       24.43      9.89 o 
   6   5  14        9.45       12.45     19.22 o 
  -6   6  14        3.20        8.47     12.84 o 
  -5   6  14        9.22        5.20      9.39 o 
  -4   6  14       26.49       35.07      5.12 o 
  -3   6  14      100.26      102.85      4.01 o 
  -2   6  14      150.50      151.54      4.40 o 
  -1   6  14      194.49      184.43      5.01 o 
   0   6  14        9.38        4.92      2.65 o 
   1   6  14      188.70      188.85      5.45 o 
   2   6  14      148.11      154.03      4.29 o 
   3   6  14      102.24       96.09      4.69 o 
   4   6  14       24.95       25.14      4.68 o 
   5   6  14        9.06        5.26      8.19 o 
   6   6  14        3.06        7.51     18.12 o 
  -6   7  14        4.18       29.54     29.49 o 
  -5   7  14        7.07        6.86      9.19 o 
  -4   7  14        3.02       10.08      5.35 o 
  -3   7  14       36.79       39.05      3.60 o 
  -2   7  14       42.89       43.26      3.54 o 
  -1   7  14      133.48      130.36      4.03 o 
   0   7  14       68.35       70.36      3.44 o 
   1   7  14      132.50      130.42      4.66 o 
   2   7  14       44.43       41.47      3.53 o 
   3   7  14       35.70       16.72      4.75 o 
   4   7  14        2.89        5.60      5.21 o 
   5   7  14        7.22       20.24     12.47 o 
   6   7  14        4.16       33.63     13.30 o 
  -6   8  14        1.50       18.42     13.71 o 
  -5   8  14        8.47        6.90      7.76 o 
  -4   8  14      112.31      118.87      8.14 o 
  -3   8  14      122.53      125.86      5.62 o 
  -2   8  14      110.33      118.95      4.31 o 
  -1   8  14       74.48       73.33      4.08 o 
   0   8  14       17.17       12.42      2.83 o 
   1   8  14       72.39       71.77      4.42 o 
   2   8  14      111.43      120.65      5.31 o 
   3   8  14      123.77      139.04      6.09 o 
   4   8  14      109.79       93.15      7.08 o 
   5   8  14        8.58       20.14     15.35 o 
   6   8  14        1.49       12.53     19.41 o 
  -5   9  14        9.75       13.64      8.27 o 
  -4   9  14        8.51       12.68      7.76 o 
  -3   9  14       22.93       34.49      5.59 o 
  -2   9  14        2.67        5.59      4.04 o 
  -1   9  14       18.32       16.31      3.50 o 
   0   9  14       27.09       36.47      5.33 o 
   1   9  14       18.78       17.60      3.67 o 
   2   9  14        2.18        4.10      5.31 o 
   3   9  14       22.51       21.84      4.99 o 
   4   9  14        8.63        3.69      7.03 o 
   5   9  14        9.61       34.82     10.33 o 
  -5  10  14       11.09       17.19      9.49 o 
  -4  10  14       24.74       25.53      7.12 o 
  -3  10  14      157.84      160.90      8.31 o 
  -2  10  14      153.87      159.28      6.90 o 
  -1  10  14       32.49       23.41      3.87 o 
   0  10  14      158.40      177.97      6.53 o 
   1  10  14       33.20       30.32      4.24 o 
   2  10  14      150.83      154.79      5.98 o 
   3  10  14      157.06      160.88      9.42 o 
   4  10  14       24.85       34.11      7.44 o 
   5  10  14       11.24        8.80     11.60 o 
  -5  11  14        4.10      -10.48     13.59 o 
  -4  11  14        1.00       11.85     10.32 o 
  -3  11  14       32.26       25.20      7.20 o 
  -2  11  14       35.74       46.09      6.11 o 
  -1  11  14       49.78       51.60      3.95 o 
   0  11  14       23.60       25.37      4.90 o 
   1  11  14       50.15       52.10      4.78 o 
   2  11  14       36.14       37.69      5.91 o 
   3  11  14       32.40       32.33      7.88 o 
   4  11  14        1.04       -3.55      7.41 o 
   5  11  14        4.11      -12.55     12.55 o 
  -5  12  14        2.48       -9.05     13.94 o 
  -4  12  14       31.96       37.69     10.49 o 
  -3  12  14       11.14       16.79      8.64 o 
  -2  12  14        6.95       18.43      5.07 o 
  -1  12  14       78.96       82.55      8.27 o 
   0  12  14       12.86       15.87      6.55 o 
   1  12  14       78.97       86.17      7.01 o 
   2  12  14        7.57        9.88      6.59 o 
   3  12  14       10.74        0.94      8.27 o 
   4  12  14       31.53       26.44     12.48 o 
   5  12  14        2.60        7.18     12.87 o 
  -4  13  14        5.95       12.38     16.30 o 
  -3  13  14       31.37       63.05     12.28 o 
  -2  13  14       41.79       54.13      6.59 o 
  -1  13  14      139.00      146.01      8.91 o 
   0  13  14       32.24       30.74      7.32 o 
   1  13  14      140.81      149.20      8.09 o 
   2  13  14       41.81       34.81      7.34 o 
   3  13  14       30.86       31.97      8.26 o 
   4  13  14        5.89        8.58     13.19 o 
  -4  14  14        2.74       19.50      9.51 o 
  -3  14  14        5.00        8.80      7.84 o 
  -2  14  14       33.73       34.43      7.86 o 
  -1  14  14       70.29       69.27      6.22 o 
   0  14  14        1.07        2.60      5.71 o 
   1  14  14       70.58       80.16      7.00 o 
   2  14  14       33.52       16.70      7.06 o 
   3  14  14        4.93       30.25      9.94 o 
   4  14  14        2.83        7.22     15.14 o 
  -3  15  14        1.55       -9.96      9.96 o 
  -2  15  14        4.58        9.81      8.77 o 
  -1  15  14       11.33       10.06      8.73 o 
   0  15  14        5.86        8.86      6.62 o 
   1  15  14       11.16       26.33      8.25 o 
   2  15  14        4.35       -3.13     11.76 o 
   3  15  14        1.43       12.44     10.26 o 
  -3  16  14        1.93        8.34     12.76 o 
  -2  16  14       23.25       40.63     16.47 o 
  -1  16  14       64.04       82.76      8.50 o 
   0  16  14       21.43       20.23     10.68 o 
   1  16  14       65.05       55.12     12.11 o 
   2  16  14       22.79       27.09     14.02 o 
   3  16  14        1.82        2.57     11.55 o 
  -2  17  14        2.80       19.80     14.24 o 
  -1  17  14        7.05      -11.65     11.65 o 
   0  17  14        1.27       17.85      9.47 o 
   1  17  14        7.01       24.65     14.72 o 
   2  17  14        2.79       24.61     16.35 o 
  -1  18  14       15.06      -15.36     15.36 o 
   0  18  14        1.57       49.72     13.05 o 
   1  18  14       15.29       43.44     16.98 o 
   1   0  15       71.32       63.08      3.06 o 
   2   0  15      110.28      110.74      3.61 o 
   3   0  15       40.45       39.75      3.46 o 
   4   0  15      114.05      121.70      6.34 o 
   5   0  15        0.11        1.00      6.21 o 
   6   0  15        0.61       25.34     11.41 o 
  -6   1  15        7.61       30.88     15.53 o 
  -5   1  15        5.23        5.11      6.96 o 
  -4   1  15      119.67      116.65      4.82 o 
  -3   1  15       76.33       78.58      3.54 o 
  -2   1  15      163.96      165.23      4.71 o 
  -1   1  15       77.67       78.96      3.29 o 
   0   1  15      118.22      113.74      3.63 o 
   1   1  15       76.72       65.83      3.26 o 
   2   1  15      163.78      171.59      4.13 o 
   3   1  15       75.83       72.62      3.78 o 
   4   1  15      119.68      115.39      5.91 o 
   5   1  15        5.29       10.07      6.56 o 
   6   1  15        7.81       37.73     14.48 o 
  -6   2  15       18.89       18.71     11.35 o 
  -5   2  15        0.66       -0.40      6.87 o 
  -4   2  15      147.94      162.65      5.82 o 
  -3   2  15      141.14      146.76      4.25 o 
  -2   2  15      130.52      122.53      3.89 o 
  -1   2  15       90.98       87.47      3.50 o 
   0   2  15      116.56      114.50      3.23 o 
   1   2  15       89.53       76.65      3.39 o 
   2   2  15      127.42      120.71      3.74 o 
   3   2  15      142.10      141.42      4.51 o 
   4   2  15      147.21      148.92      7.12 o 
   5   2  15        0.69       -3.09      5.96 o 
   6   2  15       18.31       49.07     12.44 o 
  -6   3  15       12.33       25.79     17.29 o 
  -5   3  15        4.96        0.71      7.39 o 
  -4   3  15       92.25       87.99      4.47 o 
  -3   3  15      144.56      145.95      4.10 o 
  -2   3  15       95.93       90.23      3.51 o 
  -1   3  15       10.70        6.70      2.69 o 
   0   3  15      198.97      200.52      4.59 o 
   1   3  15       10.89       13.35      2.41 o 
   2   3  15       92.06       87.22      3.59 o 
   3   3  15      145.51      143.62      4.71 o 
   4   3  15       92.14       91.52      5.50 o 
   5   3  15        4.79       -2.63      5.83 o 
   6   3  15       12.32       26.75     14.47 o 
  -6   4  15        6.56       13.67     13.19 o 
  -5   4  15        2.85       15.48      7.69 o 
  -4   4  15      104.91      119.67      5.31 o 
  -3   4  15       14.37       15.32      2.68 o 
  -2   4  15      255.87      246.88      4.99 o 
  -1   4  15       37.44       31.61      2.78 o 
   0   4  15       89.78       74.01      3.52 o 
   1   4  15       35.55       37.84      2.96 o 
   2   4  15      250.97      252.05      5.97 o 
   3   4  15       14.10       20.88      3.51 o 
   4   4  15      107.46      104.00      6.11 o 
   5   4  15        2.89       -3.10      7.95 o 
   6   4  15        6.57       55.15     17.91 o 
  -6   5  15        1.25        4.88     17.88 o 
  -5   5  15        4.77       13.79      8.82 o 
  -4   5  15        6.05        4.94      5.39 o 
  -3   5  15       17.48       15.67      3.30 o 
  -2   5  15      212.93      207.29      5.01 o 
  -1   5  15       87.87       83.92      3.67 o 
   0   5  15       20.72       19.02      2.84 o 
   1   5  15       90.03       93.46      3.86 o 
   2   5  15      208.85      201.18      5.34 o 
   3   5  15       18.76       21.10      3.79 o 
   4   5  15        5.93       13.16      5.05 o 
   5   5  15        4.76       18.58     10.41 o 
   6   5  15        1.15       12.00     14.19 o 
  -6   6  15       18.01       16.22     16.43 o 
  -5   6  15        2.29       13.43     10.24 o 
  -4   6  15        0.46       14.76      5.95 o 
  -3   6  15       88.50       72.47      3.84 o 
  -2   6  15      174.13      166.75      5.05 o 
  -1   6  15      152.98      151.93      4.36 o 
   0   6  15       26.68       20.05      3.37 o 
   1   6  15      155.67      153.13      4.83 o 
   2   6  15      178.33      183.60      5.75 o 
   3   6  15       87.54       92.23      5.50 o 
   4   6  15        0.41       -2.40      4.93 o 
   5   6  15        2.24       12.41     12.13 o 
   6   6  15       18.18       55.73     17.52 o 
  -6   7  15        0.47        5.81     19.28 o 
  -5   7  15       13.09       13.81      8.18 o 
  -4   7  15        9.75       15.45      5.36 o 
  -3   7  15       89.84       98.10      4.96 o 
  -2   7  15       91.17       80.59      4.11 o 
  -1   7  15       38.62       27.86      4.29 o 
   0   7  15      362.70      379.84      8.17 o 
   1   7  15       37.42       39.67      3.80 o 
   2   7  15       93.92       90.50      4.17 o 
   3   7  15       92.73       85.35      4.57 o 
   4   7  15        9.76        9.91      6.20 o 
   5   7  15       13.00       33.00     11.41 o 
   6   7  15        0.44       42.95     18.52 o 
  -5   8  15        1.24        1.24      7.77 o 
  -4   8  15       32.96       26.01      6.03 o 
  -3   8  15       11.92        4.20      4.66 o 
  -2   8  15      188.07      173.66      4.74 o 
  -1   8  15       40.13       40.40      3.93 o 
   0   8  15       31.73       37.58      3.89 o 
   1   8  15       39.68       46.26      3.99 o 
   2   8  15      190.15      181.17      6.46 o 
   3   8  15       11.63        0.54      4.61 o 
   4   8  15       32.78       52.77      7.82 o 
   5   8  15        1.25       15.00     12.34 o 
  -5   9  15        6.50        1.49     10.14 o 
  -4   9  15       24.56       31.51      6.39 o 
  -3   9  15       35.61       39.12      8.96 o 
  -2   9  15      127.69      115.96      5.04 o 
  -1   9  15       32.86       27.48      3.90 o 
   0   9  15      116.95      105.22      4.57 o 
   1   9  15       31.64       31.14      4.51 o 
   2   9  15      128.36      139.82      6.54 o 
   3   9  15       36.46       42.99      6.03 o 
   4   9  15       24.64       15.99      7.47 o 
   5   9  15        6.68       13.88     10.24 o 
  -5  10  15        2.75       10.42     11.24 o 
  -4  10  15        1.73       -6.51      7.08 o 
  -3  10  15       21.57       21.30      8.51 o 
  -2  10  15       67.41       66.30      5.72 o 
  -1  10  15       32.89       28.44      4.07 o 
   0  10  15      117.26      113.12      5.62 o 
   1  10  15       35.46       36.45      4.76 o 
   2  10  15       67.30       68.30      5.28 o 
   3  10  15       22.14        2.94      5.17 o 
   4  10  15        1.82       -0.34      8.35 o 
   5  10  15        2.61       17.99     10.87 o 
  -5  11  15        0.24       -5.90     13.66 o 
  -4  11  15        3.23       11.88      7.80 o 
  -3  11  15       15.83       11.37      6.53 o 
  -2  11  15       11.88        8.58      5.70 o 
  -1  11  15        7.12       13.88      4.50 o 
   0  11  15       19.76       21.18      4.48 o 
   1  11  15        7.25        7.05      4.24 o 
   2  11  15       12.17       20.02      5.58 o 
   3  11  15       16.71       16.80      8.22 o 
   4  11  15        3.16       26.05      8.21 o 
   5  11  15        0.18       21.02     13.56 o 
  -4  12  15        0.84       29.14     14.39 o 
  -3  12  15        8.18        4.51      7.94 o 
  -2  12  15        6.35       15.85      6.04 o 
  -1  12  15      101.44      107.66      6.41 o 
   0  12  15       27.80       24.59      4.73 o 
   1  12  15      101.19      101.17      6.76 o 
   2  12  15        6.46       15.25      5.88 o 
   3  12  15        8.56       10.35      7.32 o 
   4  12  15        0.83       -6.62      9.01 o 
  -4  13  15        1.60       25.13     10.33 o 
  -3  13  15       20.52       37.78      8.59 o 
  -2  13  15        6.04        0.88      7.32 o 
  -1  13  15       11.10        6.66      5.71 o 
   0  13  15       81.49       93.32      7.07 o 
   1  13  15       11.62       15.39      5.92 o 
   2  13  15        6.09        8.22      6.44 o 
   3  13  15       20.91       25.78     10.11 o 
   4  13  15        1.55        7.48     17.53 o 
  -4  14  15        0.28       13.28     14.56 o 
  -3  14  15       11.96        8.55      8.62 o 
  -2  14  15        8.81        7.87      7.40 o 
  -1  14  15       38.67       44.89      9.40 o 
   0  14  15       22.02       26.66      7.24 o 
   1  14  15       37.07       26.76      7.04 o 
   2  14  15        8.61       -3.05      8.43 o 
   3  14  15       12.32       21.28     13.39 o 
   4  14  15        0.30      -16.67     16.67 o 
  -3  15  15       19.60       16.23     16.36 o 
  -2  15  15        4.39       16.01     10.38 o 
  -1  15  15        4.92       21.37      8.53 o 
   0  15  15       41.45       39.72      8.37 o 
   1  15  15        5.06       29.31     10.10 o 
   2  15  15        4.35      -13.79     13.79 o 
   3  15  15       19.26       27.42     19.11 o 
  -3  16  15        1.37       18.70     18.31 o 
  -2  16  15        9.17       40.09     19.00 o 
  -1  16  15        1.84       16.14      8.86 o 
   0  16  15       43.56       39.41      8.46 o 
   1  16  15        2.09       -1.58      9.56 o 
   2  16  15        8.92       20.19     20.56 o 
   3  16  15        1.39       17.06     15.16 o 
  -2  17  15        0.51       49.93     26.26 o 
  -1  17  15        4.90       10.71     15.39 o 
   0  17  15       52.24       52.66     12.83 o 
   1  17  15        5.06        4.15     17.11 o 
   2  17  15        0.54        5.58     13.30 o 
  -1  18  15        0.82       -1.68     22.81 o 
   0  18  15       20.65       21.57     19.98 o 
   1  18  15        0.72        9.84     15.62 o 
   0   0  16     1132.92     1128.57     24.99 o 
   1   0  16      536.00      560.24     10.97 o 
   2   0  16        3.36       -0.34      2.47 o 
   3   0  16       92.62       84.23      4.59 o 
   4   0  16      193.01      191.18      7.25 o 
   5   0  16       26.21       24.73      6.41 o 
   6   0  16        4.67        2.38     12.69 o 
  -6   1  16        1.80       11.51     22.51 o 
  -5   1  16        3.77        1.27      7.12 o 
  -4   1  16       17.26       19.14      4.60 o 
  -3   1  16       57.60       57.34      3.59 o 
  -2   1  16      162.09      166.80      4.69 o 
  -1   1  16      226.82      237.60      5.72 o 
   0   1  16        0.00       -2.66      2.66 o 
   1   1  16      225.45      232.40      5.64 o 
   2   1  16      162.46      167.70      4.81 o 
   3   1  16       58.31       76.66      4.70 o 
   4   1  16       17.52       11.97      4.86 o 
   5   1  16        3.97       11.12      8.68 o 
   6   1  16        1.87        8.73     15.28 o 
  -6   2  16        1.62       14.51     15.51 o 
  -5   2  16        5.14        9.26      6.85 o 
  -4   2  16       44.31       47.86      5.52 o 
  -3   2  16      122.41      119.75      4.35 o 
  -2   2  16      308.50      296.44      6.54 o 
  -1   2  16      198.74      202.34      5.22 o 
   0   2  16      344.52      357.08      7.70 o 
   1   2  16      197.09      192.22      5.56 o 
   2   2  16      311.82      303.71      6.39 o 
   3   2  16      122.97      125.32      5.39 o 
   4   2  16       44.20       32.28      5.13 o 
   5   2  16        5.29       11.53      7.51 o 
   6   2  16        1.74       -5.84     12.00 o 
  -6   3  16        1.98       24.76     16.29 o 
  -5   3  16       16.80       13.06      8.12 o 
  -4   3  16       59.37       52.05      5.35 o 
  -3   3  16      101.46      102.58      3.77 o 
  -2   3  16       97.97       95.40      3.89 o 
  -1   3  16        1.22       -3.44      4.54 o 
   0   3  16        4.03        2.77      3.27 o 
   1   3  16        1.25        3.41      3.04 o 
   2   3  16       95.03      103.24      3.90 o 
   3   3  16      102.86      101.06      4.36 o 
   4   3  16       59.98       45.04      5.36 o 
   5   3  16       16.40       22.51     10.95 o 
   6   3  16        2.09       -2.60     16.23 o 
  -6   4  16        9.34       41.06     14.09 o 
  -5   4  16        2.55        8.87      8.72 o 
  -4   4  16        9.74       12.16      4.60 o 
  -3   4  16       49.52       52.54      3.36 o 
  -2   4  16      138.36      135.74      4.50 o 
  -1   4  16       43.92       43.23      3.35 o 
   0   4  16      337.03      339.91      7.14 o 
   1   4  16       44.32       45.37      3.29 o 
   2   4  16      138.11      136.00      5.32 o 
   3   4  16       48.19       57.48      4.44 o 
   4   4  16        9.71       -4.92      5.89 o 
   5   4  16        2.45        5.43      7.40 o 
   6   4  16        9.49      102.42     29.03 o 
  -6   5  16        0.51       57.87     22.44 o 
  -5   5  16        2.28       17.88      9.61 o 
  -4   5  16       20.59        0.65      4.99 o 
  -3   5  16       10.78        6.09      3.69 o 
  -2   5  16      130.98      129.18      4.54 o 
  -1   5  16       27.60       23.82      3.98 o 
   0   5  16      148.92      166.72      5.50 o 
   1   5  16       26.16       26.94      2.87 o 
   2   5  16      131.57      122.91      4.96 o 
   3   5  16       10.31        7.47      4.10 o 
   4   5  16       20.44       22.49      6.11 o 
   5   5  16        2.58       -3.79      8.95 o 
   6   5  16        0.48       23.39     15.96 o 
  -5   6  16        5.92        0.10      9.27 o 
  -4   6  16        9.49        8.22      6.37 o 
  -3   6  16        9.93       16.01      4.15 o 
  -2   6  16      380.05      384.09      7.65 o 
  -1   6  16      280.26      270.66      6.31 o 
   0   6  16      196.38      208.59      6.07 o 
   1   6  16      274.98      263.14      6.71 o 
   2   6  16      377.97      382.58      8.38 o 
   3   6  16       10.74        8.85      5.47 o 
   4   6  16        9.12        8.27      6.46 o 
   5   6  16        6.17       25.25      9.32 o 
  -5   7  16        7.58       -3.02      8.34 o 
  -4   7  16       15.70       20.16      6.31 o 
  -3   7  16        2.12        5.61      4.35 o 
  -2   7  16      226.21      246.99      7.01 o 
  -1   7  16       10.60       16.21      3.18 o 
   0   7  16       70.08       60.73      4.31 o 
   1   7  16       11.36       10.40      4.77 o 
   2   7  16      229.22      247.88      7.29 o 
   3   7  16        2.02       12.66      5.21 o 
   4   7  16       15.75       11.58      5.67 o 
   5   7  16        7.19       29.11     16.15 o 
  -5   8  16       11.78       34.20     10.44 o 
  -4   8  16       16.65        6.88      6.51 o 
  -3   8  16       18.30       23.44      4.97 o 
  -2   8  16       48.03       45.42      6.50 o 
  -1   8  16       68.69       81.82      5.36 o 
   0   8  16        0.00       -0.37      3.31 o 
   1   8  16       68.81       69.68      4.91 o 
   2   8  16       46.33       27.40      5.36 o 
   3   8  16       18.19       21.10      5.71 o 
   4   8  16       16.39        7.12     10.32 o 
   5   8  16       11.55       29.25     10.01 o 
  -5   9  16       11.07       15.12      9.08 o 
  -4   9  16        3.42       13.44      6.61 o 
  -3   9  16       32.36       38.90      6.99 o 
  -2   9  16       51.86       46.40      6.81 o 
  -1   9  16      170.36      168.21      6.14 o 
   0   9  16       57.74       61.34      3.91 o 
   1   9  16      169.00      174.55      6.49 o 
   2   9  16       51.23       38.80      5.64 o 
   3   9  16       32.43       47.23      6.79 o 
   4   9  16        3.44       10.79      8.34 o 
   5   9  16       10.89        7.86     10.87 o 
  -5  10  16       15.63        7.09     15.60 o 
  -4  10  16       13.19       29.80      9.80 o 
  -3  10  16        9.63       10.50      6.92 o 
  -2  10  16        9.06        9.32      5.68 o 
  -1  10  16       24.12       17.42      4.81 o 
   0  10  16      151.74      154.08      6.23 o 
   1  10  16       23.61       16.39      6.61 o 
   2  10  16        8.60       23.23      9.48 o 
   3  10  16        8.98       10.84      6.41 o 
   4  10  16       13.59        9.52      9.48 o 
   5  10  16       15.38        8.74     14.12 o 
  -5  11  16        3.12       61.05     15.63 o 
  -4  11  16        3.51       12.53     12.16 o 
  -3  11  16       14.41        9.87      7.05 o 
  -2  11  16       69.41       72.57      7.02 o 
  -1  11  16      213.63      198.08      8.47 o 
   0  11  16       14.35        8.17      5.51 o 
   1  11  16      213.33      206.87      7.66 o 
   2  11  16       68.74       80.73      6.49 o 
   3  11  16       14.18       28.48      8.07 o 
   4  11  16        3.54       13.29      9.15 o 
   5  11  16        3.10       -9.49     17.53 o 
  -4  12  16        9.53       21.16      9.75 o 
  -3  12  16        3.90       -2.08      8.06 o 
  -2  12  16       54.82       78.33      7.33 o 
  -1  12  16       21.05       21.97      5.82 o 
   0  12  16        0.56       -0.52      5.71 o 
   1  12  16       20.60       21.77      8.36 o 
   2  12  16       56.26       46.79      6.83 o 
   3  12  16        3.66       -6.87      9.43 o 
   4  12  16        9.44       14.67     15.30 o 
  -4  13  16        1.06       -2.70     10.64 o 
  -3  13  16       10.44        8.88      8.46 o 
  -2  13  16       25.35       12.12      8.31 o 
  -1  13  16       15.64       14.93      6.54 o 
   0  13  16        1.98        2.71     10.12 o 
   1  13  16       14.95       -2.95      7.13 o 
   2  13  16       25.03       15.79      8.04 o 
   3  13  16       10.53       -0.51      8.42 o 
   4  13  16        1.06       -3.94     14.62 o 
  -3  14  16        7.57        8.89      7.97 o 
  -2  14  16        0.94      -11.97     11.97 o 
  -1  14  16       23.78       23.60      8.00 o 
   0  14  16      139.63      143.34      9.49 o 
   1  14  16       23.57       16.83      8.11 o 
   2  14  16        1.06        6.62      8.30 o 
   3  14  16        7.64       -0.84     12.20 o 
  -3  15  16        0.61      -11.29     13.83 o 
  -2  15  16        1.44       19.05     19.62 o 
  -1  15  16        2.55        8.08     12.00 o 
   0  15  16        0.76       16.33      9.37 o 
   1  15  16        2.72       12.14      9.55 o 
   2  15  16        1.26       33.01     14.28 o 
   3  15  16        0.56       -5.15     17.12 o 
  -2  16  16        4.02       27.91     20.30 o 
  -1  16  16        5.90       11.10     10.87 o 
   0  16  16       42.17       46.01     10.34 o 
   1  16  16        6.03        8.83     11.67 o 
   2  16  16        3.86       25.38     11.94 o 
  -1  17  16        8.49       28.47     14.98 o 
   0  17  16       28.29       32.68     15.29 o 
   1  17  16        8.41       22.99     20.01 o 
   1   0  17       33.97       22.22      3.69 o 
   2   0  17       11.04        3.27      3.29 o 
   3   0  17       22.85       16.14      4.34 o 
   4   0  17       38.84       28.59      6.81 o 
   5   0  17       13.72       19.80      7.64 o 
   6   0  17        1.28       52.46     32.18 o 
  -6   1  17        1.83       57.68     30.32 o 
  -5   1  17       70.13       86.81      9.52 o 
  -4   1  17       46.20       36.76      6.92 o 
  -3   1  17       73.38       70.79      3.80 o 
  -2   1  17       36.10       34.23      3.78 o 
  -1   1  17        6.06       -1.21      3.99 o 
   0   1  17      192.17      186.03      5.61 o 
   1   1  17        6.45        3.03      3.38 o 
   2   1  17       35.20       32.94      2.46 o 
   3   1  17       73.61       80.00      5.38 o 
   4   1  17       46.54       28.00      7.72 o 
   5   1  17       70.31       62.13      9.18 o 
   6   1  17        1.85      137.56     30.85 o 
  -6   2  17        0.78       18.78     21.95 o 
  -5   2  17       15.75        8.27      7.29 o 
  -4   2  17       27.61       33.17      5.66 o 
  -3   2  17      141.11      125.55      5.11 o 
  -2   2  17        3.60        2.15      3.57 o 
  -1   2  17      119.81      121.73      5.08 o 
   0   2  17        1.79        5.37      3.72 o 
   1   2  17      122.31      118.78      4.78 o 
   2   2  17        3.32        3.96      3.22 o 
   3   2  17      139.63      114.02      4.78 o 
   4   2  17       27.23       32.37      6.57 o 
   5   2  17       16.00       12.28      8.87 o 
   6   2  17        0.75       49.40     17.88 o 
  -6   3  17        7.72       -1.05     16.32 o 
  -5   3  17       13.04       14.87      7.76 o 
  -4   3  17        2.43        8.65      5.27 o 
  -3   3  17       24.90       26.42      3.68 o 
  -2   3  17       64.75       61.02      4.34 o 
  -1   3  17       60.00       59.18      4.47 o 
   0   3  17       67.72       72.73      3.89 o 
   1   3  17       59.37       62.26      3.14 o 
   2   3  17       65.82       60.65      3.93 o 
   3   3  17       25.64       24.55      4.32 o 
   4   3  17        2.27       14.81      5.81 o 
   5   3  17       13.34       23.09      7.60 o 
   6   3  17        7.65       54.98     24.13 o 
  -6   4  17        3.76       27.11     18.57 o 
  -5   4  17       16.20       32.71      9.37 o 
  -4   4  17        2.33       -5.17      5.17 o 
  -3   4  17       89.45       77.99      4.70 o 
  -2   4  17       37.65       41.16      3.68 o 
  -1   4  17      832.42      810.42     15.04 o 
   0   4  17       38.78       38.64      3.11 o 
   1   4  17      831.00      814.20     14.96 o 
   2   4  17       38.52       32.94      3.56 o 
   3   4  17       87.27       81.75      4.82 o 
   4   4  17        2.19        1.49      5.57 o 
   5   4  17       16.47       18.12      9.43 o 
   6   4  17        3.80       10.93     23.95 o 
  -5   5  17        5.36       20.78     11.86 o 
  -4   5  17       44.32       37.09      5.85 o 
  -3   5  17        8.29       11.25      3.87 o 
  -2   5  17       80.01       74.73      3.85 o 
  -1   5  17      243.69      237.11      6.35 o 
   0   5  17        9.28        9.53      3.52 o 
   1   5  17      247.98      235.81      5.95 o 
   2   5  17       82.56       86.58      4.64 o 
   3   5  17        8.28        4.15      6.42 o 
   4   5  17       44.00       46.47      6.59 o 
   5   5  17        5.47       27.54     11.53 o 
  -5   6  17       10.62       22.09      9.40 o 
  -4   6  17        8.02       10.10      6.57 o 
  -3   6  17        7.60       17.91      4.32 o 
  -2   6  17       53.36       65.83      4.82 o 
  -1   6  17       81.95       79.08      4.60 o 
   0   6  17        0.03       -3.75      3.75 o 
   1   6  17       80.83       74.37      4.57 o 
   2   6  17       53.90       56.08      4.69 o 
   3   6  17        7.18        8.61      6.92 o 
   4   6  17        8.36        8.89      7.60 o 
   5   6  17       10.46       19.48     13.98 o 
  -5   7  17        0.99        3.96     10.49 o 
  -4   7  17        4.96        8.54      6.94 o 
  -3   7  17       30.81       30.94      5.49 o 
  -2   7  17      107.59      118.11      5.15 o 
  -1   7  17       69.24       69.19      4.12 o 
   0   7  17        8.13       14.46      3.50 o 
   1   7  17       70.52       78.40      4.12 o 
   2   7  17      110.33      112.34      6.03 o 
   3   7  17       30.59       23.96      7.73 o 
   4   7  17        5.15        2.28      7.42 o 
   5   7  17        0.99       26.89     11.75 o 
  -5   8  17        2.38        7.92      9.62 o 
  -4   8  17       12.46       33.17      9.42 o 
  -3   8  17       37.39       30.48      5.28 o 
  -2   8  17       17.37        3.53      5.27 o 
  -1   8  17        5.40        6.91      3.71 o 
   0   8  17        2.76        8.83      3.84 o 
   1   8  17        5.09        4.29      4.28 o 
   2   8  17       18.49       10.04      6.25 o 
   3   8  17       37.45       39.68      7.03 o 
   4   8  17       12.76       24.64      6.95 o 
   5   8  17        2.51        5.88     11.87 o 
  -5   9  17        3.53       -4.36     13.15 o 
  -4   9  17        2.41        6.27      9.40 o 
  -3   9  17       10.47       16.76      7.05 o 
  -2   9  17       86.71       78.73      6.10 o 
  -1   9  17       27.53       36.74      6.14 o 
   0   9  17       54.74       54.56      4.46 o 
   1   9  17       26.81       25.03      6.49 o 
   2   9  17       88.31       83.22      6.64 o 
   3   9  17       10.36       26.57      6.93 o 
   4   9  17        2.58       36.14      9.63 o 
   5   9  17        3.63       14.61     15.41 o 
  -5  10  17        0.10      -14.32     14.32 o 
  -4  10  17        3.22       -1.76      8.56 o 
  -3  10  17       16.24       20.47      7.82 o 
  -2  10  17       61.14       66.44      6.59 o 
  -1  10  17       28.15       20.01      4.81 o 
   0  10  17       81.91       72.51      5.60 o 
   1  10  17       28.31       20.63      7.86 o 
   2  10  17       62.64       66.68      6.29 o 
   3  10  17       16.25       20.82      8.80 o 
   4  10  17        3.32       15.76      8.73 o 
   5  10  17        0.08       46.84     27.84 o 
  -4  11  17        0.56       -7.91      8.85 o 
  -3  11  17       12.51       28.98      9.13 o 
  -2  11  17       61.89       70.08      7.25 o 
  -1  11  17       35.25       40.29      7.50 o 
   0  11  17        2.65       -6.14      6.14 o 
   1  11  17       35.08       28.58      6.50 o 
   2  11  17       61.97       53.30      7.22 o 
   3  11  17       12.73       26.47      9.93 o 
   4  11  17        0.67       22.13      8.84 o 
  -4  12  17        1.18        0.37     13.15 o 
  -3  12  17        1.76      -13.05     13.05 o 
  -2  12  17        0.95       12.62      7.03 o 
  -1  12  17       13.59       20.60      7.43 o 
   0  12  17       19.32        4.08      5.27 o 
   1  12  17       13.34       34.16      7.88 o 
   2  12  17        0.99       10.65      6.63 o 
   3  12  17        1.81       -5.25      9.21 o 
   4  12  17        1.20       40.68     18.23 o 
  -4  13  17        3.22       28.46     21.04 o 
  -3  13  17        5.80       21.02      9.34 o 
  -2  13  17       16.51       -4.81     13.34 o 
  -1  13  17       30.73       24.32      7.46 o 
   0  13  17       10.42        0.91      7.45 o 
   1  13  17       31.05       33.26      7.95 o 
   2  13  17       15.99       23.81     10.56 o 
   3  13  17        5.63       -6.69     11.74 o 
   4  13  17        3.25       27.52     23.48 o 
  -3  14  17       18.78       64.01     12.69 o 
  -2  14  17        0.56       -7.81      8.93 o 
  -1  14  17        1.06        2.91      9.05 o 
   0  14  17       19.41       29.36      8.22 o 
   1  14  17        1.11       -6.78      7.71 o 
   2  14  17        0.58        3.97     12.02 o 
   3  14  17       18.94       23.24     15.95 o 
  -3  15  17        8.08      -12.31     21.02 o 
  -2  15  17       11.54       66.46     18.81 o 
  -1  15  17       22.79       39.76     13.01 o 
   0  15  17       10.30       12.15     11.55 o 
   1  15  17       22.36       29.07      9.84 o 
   2  15  17       11.67       19.22     22.91 o 
   3  15  17        8.03       20.43     15.07 o 
  -2  16  17        8.93       28.03     17.93 o 
  -1  16  17       19.02       30.76     11.61 o 
   0  16  17       52.37       21.23     12.39 o 
   1  16  17       19.37       21.44     17.31 o 
   2  16  17        8.89       30.11     18.54 o 
  -1  17  17        8.06       46.23     14.99 o 
   0  17  17       22.68       22.57     19.65 o 
   1  17  17        7.90       61.13     25.11 o 
   0   0  18     1912.21     1877.73     41.95 o 
   1   0  18      364.21      351.31      9.61 o 
   2   0  18      197.34      203.04      5.97 o 
   3   0  18       57.05       53.30      6.07 o 
   4   0  18       18.14       26.23      6.36 o 
   5   0  18        4.11        4.33     13.30 o 
  -5   1  18       16.33       18.60      8.19 o 
  -4   1  18       55.20       60.37      6.82 o 
  -3   1  18      129.82      105.87      5.27 o 
  -2   1  18       18.94       18.11      3.80 o 
  -1   1  18        0.58        2.39      3.78 o 
   0   1  18       20.34       22.70      4.58 o 
   1   1  18        0.61        9.24      3.35 o 
   2   1  18       20.52       19.29      3.78 o 
   3   1  18      129.18      119.51      7.13 o 
   4   1  18       56.23       46.57      7.27 o 
   5   1  18       16.38       23.45      8.65 o 
  -5   2  18        3.16        9.35      8.97 o 
  -4   2  18       64.65       79.16      7.72 o 
  -3   2  18        0.09       -3.69      4.40 o 
  -2   2  18      261.01      262.92      6.88 o 
  -1   2  18      175.94      167.12      6.89 o 
   0   2  18      650.89      647.22     13.82 o 
   1   2  18      175.52      178.46      6.44 o 
   2   2  18      255.44      275.12      7.71 o 
   3   2  18        0.06        3.65      4.69 o 
   4   2  18       64.73       51.74      6.56 o 
   5   2  18        3.21       -7.33     10.35 o 
  -5   3  18        8.23       -6.54      8.68 o 
  -4   3  18       51.03       60.86      6.99 o 
  -3   3  18       72.09       67.77      5.49 o 
  -2   3  18       80.61       75.83      4.79 o 
  -1   3  18      152.53      149.67      6.16 o 
   0   3  18      137.87      137.35      5.81 o 
   1   3  18      153.81      158.32      5.88 o 
   2   3  18       83.75       87.73      4.37 o 
   3   3  18       71.80       53.77      4.78 o 
   4   3  18       51.91       68.13      6.91 o 
   5   3  18        8.38       22.22      9.48 o 
  -5   4  18        4.87       24.87     10.32 o 
  -4   4  18        6.33       -2.58      7.37 o 
  -3   4  18        0.44       -3.95      3.95 o 
  -2   4  18       13.07        9.56      3.72 o 
  -1   4  18      203.31      198.54      6.52 o 
   0   4  18      152.72      149.37      5.11 o 
   1   4  18      201.62      189.93      5.59 o 
   2   4  18       13.59       10.86      4.06 o 
   3   4  18        0.42        6.07      6.31 o 
   4   4  18        6.37       -0.79      5.79 o 
   5   4  18        5.03       16.74     10.47 o 
  -5   5  18        2.41       18.30     10.84 o 
  -4   5  18       23.78       39.84      8.29 o 
  -3   5  18       18.85       26.75      6.19 o 
  -2   5  18        4.90        3.32      3.26 o 
  -1   5  18      283.66      286.45      7.88 o 
   0   5  18       10.36        9.99      3.95 o 
   1   5  18      281.91      296.66      7.39 o 
   2   5  18        5.13        1.07      5.23 o 
   3   5  18       19.16       17.46      6.96 o 
   4   5  18       24.42       32.18      6.20 o 
   5   5  18        2.37       -7.65      9.92 o 
  -5   6  18        0.89       31.90     11.41 o 
  -4   6  18        2.20       -6.15      8.02 o 
  -3   6  18        9.50       20.33      7.18 o 
  -2   6  18      124.94      123.64      6.27 o 
  -1   6  18        6.86        1.28      4.42 o 
   0   6  18      144.58      134.67      5.63 o 
   1   6  18        6.64        7.52      6.52 o 
   2   6  18      125.47      118.33      5.94 o 
   3   6  18        9.36        6.28      8.63 o 
   4   6  18        2.18        4.25      6.66 o 
   5   6  18        0.79       -2.36     11.57 o 
  -5   7  18       15.21       22.25     14.52 o 
  -4   7  18        3.64        8.25      9.05 o 
  -3   7  18        7.45       11.09      5.08 o 
  -2   7  18       48.48       58.10      5.68 o 
  -1   7  18      111.47      105.24      5.31 o 
   0   7  18        0.43        4.32      4.63 o 
   1   7  18      108.33       99.51      4.62 o 
   2   7  18       47.29       49.46      5.24 o 
   3   7  18        7.27       23.66      7.91 o 
   4   7  18        3.91        0.44      6.84 o 
   5   7  18       14.99        2.35     12.32 o 
  -5   8  18        2.56       18.59     16.61 o 
  -4   8  18       31.81       21.72     11.15 o 
  -3   8  18        7.47       14.10      5.09 o 
  -2   8  18       12.35       17.83      6.03 o 
  -1   8  18       23.22       23.03      3.83 o 
   0   8  18       39.17       35.19      5.88 o 
   1   8  18       22.97       20.76      4.81 o 
   2   8  18       11.76       19.03      6.60 o 
   3   8  18        7.87        9.83      6.47 o 
   4   8  18       31.62       15.90      8.31 o 
   5   8  18        2.66       36.55     15.85 o 
  -5   9  18        0.05       13.15     15.95 o 
  -4   9  18        1.01        6.40     10.10 o 
  -3   9  18        9.62       10.76      6.70 o 
  -2   9  18        9.47       12.58      8.90 o 
  -1   9  18      176.91      184.97      8.16 o 
   0   9  18        0.31        3.61      4.92 o 
   1   9  18      175.14      186.42      7.85 o 
   2   9  18        9.78       10.61      8.50 o 
   3   9  18        9.35       24.04      8.01 o 
   4   9  18        0.96       19.28      8.85 o 
   5   9  18        0.03       -5.48     16.50 o 
  -4  10  18        0.79       -2.68     14.00 o 
  -3  10  18       49.51       60.45     10.24 o 
  -2  10  18       10.59       30.62      7.65 o 
  -1  10  18       33.48       27.33      7.70 o 
   0  10  18       29.20       40.59      6.60 o 
   1  10  18       32.94       19.07      6.13 o 
   2  10  18       10.84       13.86      7.27 o 
   3  10  18       50.34       76.42      9.00 o 
   4  10  18        0.82        5.68     11.86 o 
  -4  11  18        2.03       -6.38     12.12 o 
  -3  11  18        7.08       21.39     11.98 o 
  -2  11  18       17.27       -1.91      7.38 o 
  -1  11  18       91.33       96.04      9.21 o 
   0  11  18        0.08        0.57      6.75 o 
   1  11  18       91.01       88.99      6.67 o 
   2  11  18       17.30       31.59      6.89 o 
   3  11  18        6.94        0.23      8.35 o 
   4  11  18        2.01       10.23     12.14 o 
  -4  12  18        0.27       49.93     14.22 o 
  -3  12  18       10.73       11.57      9.97 o 
  -2  12  18       13.87       21.26      7.78 o 
  -1  12  18        1.33        8.49      7.74 o 
   0  12  18        4.10        3.09      7.57 o 
   1  12  18        1.29       13.54      7.54 o 
   2  12  18       13.86        9.06     10.31 o 
   3  12  18       10.43        3.40     14.44 o 
   4  12  18        0.29       -1.25     14.59 o 
  -3  13  18        2.90       25.28     10.06 o 
  -2  13  18        3.64        5.53     10.02 o 
  -1  13  18       46.37       44.25     11.25 o 
   0  13  18        0.34        8.26      7.51 o 
   1  13  18       47.18       71.13      9.96 o 
   2  13  18        3.58        1.43      8.39 o 
   3  13  18        2.84        4.99     11.65 o 
  -3  14  18        8.95       35.80     13.27 o 
  -2  14  18        2.30       28.15     13.22 o 
  -1  14  18        8.02        9.94      9.03 o 
   0  14  18        8.61       18.77     10.75 o 
   1  14  18        7.94        0.29     10.48 o 
   2  14  18        2.30        9.03     12.36 o 
   3  14  18        9.01       63.98     20.01 o 
  -2  15  18        0.42       33.57     16.92 o 
  -1  15  18       22.27       21.36     10.44 o 
   0  15  18        3.24       10.23     12.65 o 
   1  15  18       22.34       27.42     18.30 o 
   2  15  18        0.38       63.04     15.41 o 
  -1  16  18        2.78       20.70     17.45 o 
   0  16  18        5.09       43.66     19.02 o 
   1  16  18        2.72      -19.43     19.43 o 
   1   0  19       24.47       32.20      5.25 o 
   2   0  19        0.76       -0.36      3.36 o 
   3   0  19      150.94      153.27      8.45 o 
   4   0  19       21.87       29.63      7.36 o 
   5   0  19        1.13      -10.23     10.23 o 
  -5   1  19       11.62       36.13     11.72 o 
  -4   1  19       19.85       17.12      7.86 o 
  -3   1  19       57.12       54.74      6.57 o 
  -2   1  19       34.28       28.12      4.11 o 
  -1   1  19      154.02      146.18      5.64 o 
   0   1  19        7.66        8.29      3.65 o 
   1   1  19      158.19      154.11      8.85 o 
   2   1  19       33.88       29.18      3.58 o 
   3   1  19       56.23       37.78      5.60 o 
   4   1  19       19.79       18.24      8.93 o 
   5   1  19       11.54       30.83     11.00 o 
  -5   2  19        0.72       20.38     12.61 o 
  -4   2  19       15.78       23.56      6.64 o 
  -3   2  19       49.62       32.41      5.36 o 
  -2   2  19        3.20        1.45      4.75 o 
  -1   2  19       65.73       64.26      5.33 o 
   0   2  19      677.18      656.16     14.90 o 
   1   2  19       64.90       61.99      5.82 o 
   2   2  19        3.20       -3.33      5.13 o 
   3   2  19       48.43       42.76      5.68 o 
   4   2  19       16.01       22.14      8.76 o 
   5   2  19        0.60        9.76      9.96 o 
  -5   3  19       29.72       28.31     13.65 o 
  -4   3  19       17.30       16.86      6.46 o 
  -3   3  19       25.06       19.50      4.66 o 
  -2   3  19       30.48       30.01      4.62 o 
  -1   3  19       41.03       32.61      5.43 o 
   0   3  19      227.86      206.54      7.81 o 
   1   3  19       42.61       38.16      4.34 o 
   2   3  19       29.80       32.05      5.90 o 
   3   3  19       25.68       29.90      5.69 o 
   4   3  19       17.61       25.24      6.59 o 
   5   3  19       29.98       36.98     13.39 o 
  -5   4  19       21.01       24.15     12.81 o 
  -4   4  19       17.05       11.57      8.22 o 
  -3   4  19        5.11       -4.87      4.87 o 
  -2   4  19       91.64       81.59      5.67 o 
  -1   4  19      158.13      166.88      6.46 o 
   0   4  19       36.79       30.92      3.80 o 
   1   4  19      159.40      175.29      5.85 o 
   2   4  19       92.40       81.78      5.90 o 
   3   4  19        5.14       18.16      7.68 o 
   4   4  19       17.53       -0.66      7.54 o 
   5   4  19       20.44       26.65      9.96 o 
  -5   5  19       16.21       14.34      9.05 o 
  -4   5  19        6.01       20.15     13.26 o 
  -3   5  19        2.61        6.43      5.90 o 
  -2   5  19       55.69       55.49      4.70 o 
  -1   5  19       31.27       27.29      6.46 o 
   0   5  19       80.23       81.99      4.24 o 
   1   5  19       33.07       19.68      4.67 o 
   2   5  19       55.85       46.74      7.41 o 
   3   5  19        2.93        3.22      6.78 o 
   4   5  19        6.31       11.70      6.66 o 
   5   5  19       16.44       24.07     12.31 o 
  -5   6  19       10.40       18.51     11.40 o 
  -4   6  19        1.30       14.39      8.21 o 
  -3   6  19       13.23        5.07      5.42 o 
  -2   6  19       34.41       27.31      4.68 o 
  -1   6  19      136.86      139.88      6.12 o 
   0   6  19        2.73        3.31      4.08 o 
   1   6  19      139.02      142.26      7.30 o 
   2   6  19       34.40       23.84      8.84 o 
   3   6  19       13.69       13.07      6.31 o 
   4   6  19        1.22       18.86      8.90 o 
   5   6  19       10.17       47.37     20.56 o 
  -5   7  19        4.30       15.50     14.44 o 
  -4   7  19        9.26       55.31     13.40 o 
  -3   7  19        1.30        0.60      7.08 o 
  -2   7  19       99.69       90.11      6.27 o 
  -1   7  19       21.39       14.44      6.35 o 
   0   7  19      131.35      123.39      5.64 o 
   1   7  19       21.13       29.68      5.15 o 
   2   7  19       98.79       88.35      6.31 o 
   3   7  19        1.53        2.19      8.91 o 
   4   7  19        9.62       23.45      8.46 o 
   5   7  19        4.42       -2.46     23.60 o 
  -5   8  19        6.91       41.17     22.02 o 
  -4   8  19        1.55       -2.47     10.84 o 
  -3   8  19        0.77        7.05      6.81 o 
  -2   8  19        6.21       18.75      6.44 o 
  -1   8  19       24.24       27.04      5.47 o 
   0   8  19        5.90       11.52      4.91 o 
   1   8  19       24.41       35.75      5.52 o 
   2   8  19        6.21       18.92      5.67 o 
   3   8  19        0.85       -1.07      7.61 o 
   4   8  19        1.54        6.62     10.03 o 
   5   8  19        7.18       30.74     21.18 o 
  -4   9  19       16.63       15.75     10.85 o 
  -3   9  19       13.55        4.15      6.81 o 
  -2   9  19       53.25       48.53      8.08 o 
  -1   9  19       30.16       30.70      5.95 o 
   0   9  19       20.99       20.41      6.42 o 
   1   9  19       29.50       25.34      6.48 o 
   2   9  19       53.46       44.89      7.98 o 
   3   9  19       13.99       15.09      8.28 o 
   4   9  19       16.26       57.04     10.86 o 
  -4  10  19        4.85        8.75     14.91 o 
  -3  10  19        2.44       20.65     11.37 o 
  -2  10  19        5.06       23.10      7.68 o 
  -1  10  19        2.74       -2.87      7.04 o 
   0  10  19       10.32       13.76      6.36 o 
   1  10  19        2.59        5.96      6.25 o 
   2  10  19        5.26       12.85      7.13 o 
   3  10  19        2.55        5.69     10.38 o 
   4  10  19        4.84       18.37      9.61 o 
  -4  11  19        0.68      -17.48     17.48 o 
  -3  11  19        2.00       19.55     10.27 o 
  -2  11  19        4.10       -0.93      8.52 o 
  -1  11  19        5.24       -3.15      7.41 o 
   0  11  19       32.03       37.75      6.64 o 
   1  11  19        5.46        9.34     11.38 o 
   2  11  19        3.99       16.12     11.43 o 
   3  11  19        2.07        0.83      9.82 o 
   4  11  19        0.60       34.12     15.27 o 
  -3  12  19        1.56       13.40     13.92 o 
  -2  12  19        0.99        9.31      7.82 o 
  -1  12  19        6.61        7.09      8.45 o 
   0  12  19        3.81        4.68     10.01 o 
   1  12  19        6.63       -0.56      7.77 o 
   2  12  19        0.87        1.82      8.94 o 
   3  12  19        1.51       15.12     12.02 o 
  -3  13  19        0.95        1.73     20.72 o 
  -2  13  19       22.58        9.48     13.96 o 
  -1  13  19        5.56       24.28     13.55 o 
   0  13  19        0.02       15.23      9.69 o 
   1  13  19        5.53       16.73     10.65 o 
   2  13  19       22.29       15.98     11.91 o 
   3  13  19        1.03       18.06     14.37 o 
  -2  14  19        8.40       22.99     18.68 o 
  -1  14  19       10.05       33.52     16.76 o 
   0  14  19        0.01       24.87     13.40 o 
   1  14  19       10.07       13.07     22.17 o 
   2  14  19        8.34       31.52     13.70 o 
  -2  15  19       22.92       26.98     14.77 o 
  -1  15  19        0.05       -1.91     14.73 o 
   0  15  19        1.60       33.01     15.07 o 
   1  15  19        0.04       48.26     17.33 o 
   2  15  19       23.14       21.39     16.33 o 
   0  16  19        0.20      -17.18     24.83 o 
   0   0  20     2159.28     2225.81     51.69 o 
   1   0  20      141.92      130.37      6.64 o 
   2   0  20       17.49       16.89      4.87 o 
   3   0  20       19.33       21.51      8.24 o 
   4   0  20        6.32        2.26      6.93 o 
   5   0  20        0.03       -5.38     11.50 o 
  -5   1  20        5.98       10.05     10.47 o 
  -4   1  20        0.16        3.46     10.39 o 
  -3   1  20        9.78       20.85      7.26 o 
  -2   1  20        1.58        0.37      5.47 o 
  -1   1  20      144.46      154.93      7.05 o 
   0   1  20       90.95       91.36      6.04 o 
   1   1  20      143.35      152.22      5.42 o 
   2   1  20        1.46       -2.27      6.61 o 
   3   1  20        9.94        9.37      7.81 o 
   4   1  20        0.15       -3.46      7.65 o 
   5   1  20        6.15       11.19     12.60 o 
  -5   2  20        3.06        2.55     12.45 o 
  -4   2  20        6.60       13.83      9.35 o 
  -3   2  20       18.36       25.85      6.28 o 
  -2   2  20       78.95       68.03      5.68 o 
  -1   2  20      116.40      108.22      5.70 o 
   0   2  20      284.78      284.68      8.09 o 
   1   2  20      118.14      123.95      6.17 o 
   2   2  20       80.29       73.24      6.84 o 
   3   2  20       18.44       24.28      5.82 o 
   4   2  20        6.61       15.01      7.65 o 
   5   2  20        2.99       52.68     16.13 o 
  -5   3  20        3.30        7.29     11.23 o 
  -4   3  20        0.08       -4.21      7.90 o 
  -3   3  20       25.13       26.29      5.75 o 
  -2   3  20       61.39       55.13      5.98 o 
  -1   3  20       27.72       35.11      6.80 o 
   0   3  20       63.47       61.51      5.41 o 
   1   3  20       28.63       21.72      4.49 o 
   2   3  20       60.29       56.69      5.83 o 
   3   3  20       25.50       46.69      6.01 o 
   4   3  20        0.06        7.82      6.95 o 
   5   3  20        3.04       11.03     11.21 o 
  -5   4  20        8.77       15.03     12.24 o 
  -4   4  20        1.64       15.42      7.44 o 
  -3   4  20       22.51       15.47      6.59 o 
  -2   4  20       37.88       31.97      5.42 o 
  -1   4  20      195.24      211.77      7.34 o 
   0   4  20       53.19       43.81      4.26 o 
   1   4  20      196.03      195.42      7.42 o 
   2   4  20       37.15       27.52      5.83 o 
   3   4  20       22.66       37.40      8.07 o 
   4   4  20        1.71        3.45      7.70 o 
   5   4  20        8.72       -6.12     12.30 o 
  -5   5  20        1.39      -13.97     15.25 o 
  -4   5  20        5.36       18.59      8.21 o 
  -3   5  20       15.59       18.95      5.70 o 
  -2   5  20       81.28       59.67      6.13 o 
  -1   5  20      147.73      143.81      9.51 o 
   0   5  20        4.91        1.75      4.91 o 
   1   5  20      149.12      134.46      7.79 o 
   2   5  20       80.73       48.17      6.99 o 
   3   5  20       15.55        9.74      8.53 o 
   4   5  20        5.31        6.27      9.17 o 
   5   5  20        1.48       43.68     17.77 o 
  -5   6  20        2.27       40.89     17.99 o 
  -4   6  20        1.05       -0.40     10.57 o 
  -3   6  20        1.84        7.27      7.11 o 
  -2   6  20      120.87      119.90      7.32 o 
  -1   6  20        3.90        5.50      6.26 o 
   0   6  20        3.11        4.37      5.00 o 
   1   6  20        4.10       10.12      6.69 o 
   2   6  20      119.92      108.07      7.85 o 
   3   6  20        1.78       21.84      9.41 o 
   4   6  20        0.89       -3.54     10.29 o 
   5   6  20        2.31       15.96     25.06 o 
  -4   7  20        2.91       21.36     19.52 o 
  -3   7  20        0.87       12.08      6.17 o 
  -2   7  20       18.88       19.12      6.20 o 
  -1   7  20       48.35       28.48      6.77 o 
   0   7  20       10.66        7.37      5.43 o 
   1   7  20       48.68       51.68      7.72 o 
   2   7  20       18.65        4.99      5.88 o 
   3   7  20        0.82       17.97     10.98 o 
   4   7  20        2.95       14.69      9.65 o 
  -4   8  20       15.31      -13.68     13.68 o 
  -3   8  20        1.75       18.26      8.49 o 
  -2   8  20       32.65       38.13      8.79 o 
  -1   8  20       13.90       22.75      6.70 o 
   0   8  20       43.84       37.65      5.71 o 
   1   8  20       14.34       23.89      6.28 o 
   2   8  20       32.34       27.68      7.13 o 
   3   8  20        1.81       -8.03      8.03 o 
   4   8  20       15.01       16.32      9.64 o 
  -4   9  20        4.36       25.26     13.80 o 
  -3   9  20        7.13        7.01      7.40 o 
  -2   9  20       41.78       46.32      8.42 o 
  -1   9  20        7.89       13.10      7.47 o 
   0   9  20      103.61      108.84      8.11 o 
   1   9  20        8.01        6.03      7.07 o 
   2   9  20       41.50       31.90      6.73 o 
   3   9  20        7.28       15.42     11.21 o 
   4   9  20        4.33       23.33     10.86 o 
  -4  10  20        7.28       -4.63     12.84 o 
  -3  10  20        0.45       10.85      9.75 o 
  -2  10  20       14.38       18.93      7.75 o 
  -1  10  20       23.34       26.46      8.28 o 
   0  10  20       19.08       18.21      9.46 o 
   1  10  20       23.64        0.97      6.25 o 
   2  10  20       14.80       16.38     12.75 o 
   3  10  20        0.41       -4.76      9.34 o 
   4  10  20        7.12        8.60     16.54 o 
  -3  11  20        5.48       -1.68     12.04 o 
  -2  11  20       29.03       26.06     10.26 o 
  -1  11  20       21.34        8.19      9.30 o 
   0  11  20        3.49        7.23     10.84 o 
   1  11  20       21.20       18.80     10.32 o 
   2  11  20       28.79       54.38     10.27 o 
   3  11  20        5.52       19.23     11.93 o 
  -3  12  20        7.81        5.42     16.72 o 
  -2  12  20        4.20      -10.62     10.62 o 
  -1  12  20        0.54       16.81     12.24 o 
   0  12  20        0.79        3.60     13.22 o 
   1  12  20        0.54       -1.98      8.19 o 
   2  12  20        4.41       13.21      9.80 o 
   3  12  20        7.86        5.47     11.83 o 
  -3  13  20        7.16      -12.47     15.52 o 
  -2  13  20       28.73       12.03     13.65 o 
  -1  13  20       25.09       24.96     12.09 o 
   0  13  20        3.96        6.00     12.97 o 
   1  13  20       25.14       33.67     11.25 o 
   2  13  20       28.50       36.99     11.49 o 
   3  13  20        7.05       31.85     24.84 o 
  -2  14  20        1.09       45.11     15.59 o 
  -1  14  20        4.29       32.41     13.68 o 
   0  14  20        1.58        8.53     14.47 o 
   1  14  20        4.25       12.10     12.69 o 
   2  14  20        1.09       21.85     15.72 o 
  -1  15  20       17.21       23.29     20.68 o 
   0  15  20        0.14       29.73     22.25 o 
   1  15  20       17.06       93.61     29.41 o 
   1   0  21       10.99        6.93      5.26 o 
   2   0  21        1.82       -5.93      5.93 o 
   3   0  21        0.13        4.19      7.20 o 
   4   0  21       32.46       24.89      8.22 o 
   5   0  21        1.21       64.33     19.49 o 
  -5   1  21        0.20       33.16     15.90 o 
  -4   1  21       17.29       37.98     11.12 o 
  -3   1  21       10.10       18.46      6.23 o 
  -2   1  21        7.89       16.37      6.65 o 
  -1   1  21       55.50       54.20      7.56 o 
   0   1  21        0.51        5.63      6.14 o 
   1   1  21       55.99       49.46      5.52 o 
   2   1  21        8.68        9.25      6.11 o 
   3   1  21        9.98        5.19      9.26 o 
   4   1  21       17.34       10.98      9.91 o 
   5   1  21        0.21       29.22     14.96 o 
  -5   2  21        2.03       23.23     14.00 o 
  -4   2  21       11.92        7.48      9.38 o 
  -3   2  21        5.92       17.24      7.03 o 
  -2   2  21        0.72       -0.84      4.99 o 
  -1   2  21      182.44      157.74      8.33 o 
   0   2  21       17.31       13.05      5.62 o 
   1   2  21      183.50      180.01      7.24 o 
   2   2  21        0.94        1.59      5.77 o 
   3   2  21        6.02       44.92     12.80 o 
   4   2  21       11.56       17.70      8.38 o 
   5   2  21        1.98       51.03     16.76 o 
  -5   3  21        0.19       36.91     15.76 o 
  -4   3  21        0.72       32.97     14.22 o 
  -3   3  21       26.83       31.16      8.04 o 
  -2   3  21       40.62       47.83      8.99 o 
  -1   3  21      129.86      114.35      8.30 o 
   0   3  21      191.17      201.31      7.73 o 
   1   3  21      130.69      115.49      7.62 o 
   2   3  21       41.76       38.18      8.04 o 
   3   3  21       27.05       36.58      7.16 o 
   4   3  21        0.74       19.11     10.50 o 
   5   3  21        0.21       39.22     13.44 o 
  -5   4  21        1.33       16.63     15.82 o 
  -4   4  21        6.19       25.48     10.22 o 
  -3   4  21        0.77        4.79      7.68 o 
  -2   4  21        3.77       12.86      5.87 o 
  -1   4  21       27.90       25.82      7.03 o 
   0   4  21      252.83      242.56      8.81 o 
   1   4  21       28.76       37.96      6.67 o 
   2   4  21        3.70       13.07      6.06 o 
   3   4  21        0.80       10.50      8.02 o 
   4   4  21        6.06       13.30      8.97 o 
   5   4  21        1.28       -1.18     13.82 o 
  -4   5  21        2.72       27.97      9.74 o 
  -3   5  21       13.46       26.25      8.07 o 
  -2   5  21       12.38        9.65      6.56 o 
  -1   5  21       17.82        8.31      8.39 o 
   0   5  21        8.79        2.44      5.18 o 
   1   5  21       17.99       21.26      7.80 o 
   2   5  21       11.96        1.55      9.20 o 
   3   5  21       13.72       15.70      7.58 o 
   4   5  21        2.65       -1.40      9.54 o 
  -4   6  21       11.28       38.47     11.45 o 
  -3   6  21        1.16        3.33      8.00 o 
  -2   6  21       17.18       20.62      7.18 o 
  -1   6  21       33.16       45.59      6.83 o 
   0   6  21       65.21       93.20      7.54 o 
   1   6  21       33.83       17.20      9.63 o 
   2   6  21       17.05       15.20      6.02 o 
   3   6  21        1.10        3.61      7.96 o 
   4   6  21       11.35        7.90      9.61 o 
  -4   7  21        0.11        0.83     14.76 o 
  -3   7  21        5.64        8.76      8.25 o 
  -2   7  21        3.26       -0.31      8.27 o 
  -1   7  21       16.00        4.55      7.92 o 
   0   7  21        0.56        8.76      5.52 o 
   1   7  21       16.41       26.36      6.31 o 
   2   7  21        3.11       10.74      7.40 o 
   3   7  21        5.94       12.06      8.80 o 
   4   7  21        0.11      -12.58     12.58 o 
  -4   8  21        7.24       31.35     13.18 o 
  -3   8  21        4.38       13.03      9.18 o 
  -2   8  21        4.79       17.75      7.79 o 
  -1   8  21       37.89       45.56      7.29 o 
   0   8  21        5.69        4.41      7.80 o 
   1   8  21       37.60       61.36     12.22 o 
   2   8  21        4.82        3.32      9.57 o 
   3   8  21        4.44        7.50      9.23 o 
   4   8  21        7.22       47.15     13.78 o 
  -4   9  21        0.54       11.75     14.27 o 
  -3   9  21        5.37       11.09     11.70 o 
  -2   9  21        7.98       14.75      9.22 o 
  -1   9  21       67.32       52.52     10.80 o 
   0   9  21        2.09       16.69     10.00 o 
   1   9  21       68.26       49.82      8.59 o 
   2   9  21        7.68       -3.00      9.03 o 
   3   9  21        5.00       -5.73      9.46 o 
   4   9  21        0.57       -9.29     14.91 o 
  -3  10  21        8.02       27.76     11.63 o 
  -2  10  21       11.16       24.72     13.10 o 
  -1  10  21        9.48       20.96      8.88 o 
   0  10  21        7.33       -7.96      7.96 o 
   1  10  21        9.20       30.52      9.67 o 
   2  10  21       11.25        1.50      9.66 o 
   3  10  21        8.18        3.61     10.85 o 
  -3  11  21       12.13      -12.66     17.15 o 
  -2  11  21        2.75       16.15     12.35 o 
  -1  11  21       11.09       14.06      9.30 o 
   0  11  21        1.98        4.71      9.39 o 
   1  11  21       11.00       25.20     15.72 o 
   2  11  21        2.75       17.14      9.73 o 
   3  11  21       12.03       38.14     13.80 o 
  -3  12  21        1.16        1.22     15.71 o 
  -2  12  21        4.58       -0.35     12.49 o 
  -1  12  21        7.14       30.02     12.79 o 
   0  12  21       11.14       -1.55     13.01 o 
   1  12  21        7.24      -13.96     15.17 o 
   2  12  21        4.62       -4.64     14.40 o 
   3  12  21        1.09        8.26     13.29 o 
  -2  13  21        4.89       32.81     14.62 o 
  -1  13  21        5.26        9.70     11.77 o 
   0  13  21        7.28       17.69     15.60 o 
   1  13  21        5.16       31.70     13.50 o 
   2  13  21        4.87       84.67     21.94 o 
  -1  14  21       14.45       19.92     14.57 o 
   0  14  21        5.04       34.66     16.32 o 
   1  14  21       14.64      -30.20     30.20 o 
   0   0  22      199.03      203.05     13.30 o 
   1   0  22       26.02       35.16      8.39 o 
   2   0  22       10.22        1.03      7.57 o 
   3   0  22        0.03       -6.47      6.78 o 
   4   0  22        7.30       20.22     10.67 o 
   5   0  22        0.24        4.86     19.05 o 
  -4   1  22       14.43       46.96     10.50 o 
  -3   1  22        4.95        0.08      6.57 o 
  -2   1  22       36.67       31.01      7.19 o 
  -1   1  22      170.11      175.22      9.18 o 
   0   1  22       35.43       38.38      5.69 o 
   1   1  22      171.31      173.06      8.73 o 
   2   1  22       36.60       42.50      7.35 o 
   3   1  22        5.28        9.31     10.14 o 
   4   1  22       14.66       48.30     11.14 o 
  -4   2  22        2.68       -4.34     10.37 o 
  -3   2  22        9.55       21.69      7.45 o 
  -2   2  22       10.12       18.88      9.14 o 
  -1   2  22       72.08       87.36      8.68 o 
   0   2  22        1.41       10.77      5.88 o 
   1   2  22       69.91       60.19      6.51 o 
   2   2  22       10.31       10.77      6.01 o 
   3   2  22        9.25       15.63     12.02 o 
   4   2  22        2.63       -6.40      9.97 o 
  -4   3  22        0.46       19.61      9.41 o 
  -3   3  22       12.93       20.55      7.37 o 
  -2   3  22        0.98        9.54      6.19 o 
  -1   3  22       86.48       82.82      8.27 o 
   0   3  22        2.19        9.75      6.65 o 
   1   3  22       87.81       80.71      7.36 o 
   2   3  22        1.05       -6.89      6.89 o 
   3   3  22       13.23       27.32      9.44 o 
   4   3  22        0.47        7.65     10.38 o 
  -4   4  22        2.59       -6.41     10.82 o 
  -3   4  22        1.82       14.69      8.69 o 
  -2   4  22       45.25       31.89      6.80 o 
  -1   4  22       19.56       19.96      6.48 o 
   0   4  22       66.97       61.95      7.80 o 
   1   4  22       19.47       20.32      6.69 o 
   2   4  22       44.32       36.52      7.45 o 
   3   4  22        1.67       16.73     10.93 o 
   4   4  22        2.51        0.20     15.83 o 
  -4   5  22        1.69        5.87     13.36 o 
  -3   5  22       16.65       17.20      8.17 o 
  -2   5  22        5.41       13.85      8.57 o 
  -1   5  22       54.34       43.22      7.80 o 
   0   5  22       36.76       26.54      8.16 o 
   1   5  22       53.10       59.51      9.18 o 
   2   5  22        5.16       -9.67     10.08 o 
   3   5  22       16.71       20.63     10.62 o 
   4   5  22        1.80       25.81     12.53 o 
  -4   6  22       12.18       32.15     17.52 o 
  -3   6  22       26.69       32.94     10.02 o 
  -2   6  22       14.73       13.23      6.78 o 
  -1   6  22       49.23       47.71      8.67 o 
   0   6  22       23.51       31.16      8.80 o 
   1   6  22       50.57       57.73      8.16 o 
   2   6  22       14.51       34.41     11.30 o 
   3   6  22       26.86       23.58     11.52 o 
   4   6  22       11.95        3.33     12.28 o 
  -4   7  22        1.10       43.85     14.93 o 
  -3   7  22        0.97      -11.34     11.34 o 
  -2   7  22       63.25       61.75      9.11 o 
  -1   7  22       40.56       38.68     11.53 o 
   0   7  22       72.81       75.77      8.44 o 
   1   7  22       39.55       43.25      8.62 o 
   2   7  22       63.08       73.60      9.23 o 
   3   7  22        0.92       35.92     10.64 o 
   4   7  22        1.06       -4.35     13.70 o 
  -4   8  22        1.21       24.40     17.92 o 
  -3   8  22        6.16       11.71      9.72 o 
  -2   8  22        7.41        3.26      8.02 o 
  -1   8  22       42.04       47.61      9.59 o 
   0   8  22       10.42        7.65      8.29 o 
   1   8  22       42.38       62.82     11.31 o 
   2   8  22        7.50       40.82     11.50 o 
   3   8  22        5.98       14.13      9.93 o 
   4   8  22        1.32       34.41     19.28 o 
  -3   9  22        1.40        5.94     10.93 o 
  -2   9  22       15.92       -8.57      8.57 o 
  -1   9  22       11.74       23.61     11.19 o 
   0   9  22        6.60       21.10     10.48 o 
   1   9  22       11.43        2.64     10.32 o 
   2   9  22       15.86       21.33      9.27 o 
   3   9  22        1.32       13.85     12.74 o 
  -3  10  22       21.87       12.97     14.48 o 
  -2  10  22        4.92       10.40     10.32 o 
  -1  10  22       14.58       31.04     10.96 o 
   0  10  22        1.40       10.17     11.06 o 
   1  10  22       14.33       56.82     10.35 o 
   2  10  22        4.81       -8.93     12.69 o 
   3  10  22       21.90       18.82     15.42 o 
  -3  11  22        2.02       19.41     16.97 o 
  -2  11  22        1.63       -4.93      9.37 o 
  -1  11  22        0.12       -0.39     12.66 o 
   0  11  22        0.99      -11.84     12.56 o 
   1  11  22        0.09       -7.76     10.58 o 
   2  11  22        1.68        7.43     18.57 o 
   3  11  22        1.97       39.26     17.01 o 
  -2  12  22        2.67        6.56     15.37 o 
  -1  12  22        0.49       -3.53     11.47 o 
   0  12  22        0.61       19.77     12.55 o 
   1  12  22        0.53      -12.18     12.18 o 
   2  12  22        2.78      -15.30     15.30 o 
  -1  13  22        0.60        2.18     15.03 o 
   0  13  22        7.83      105.40     20.31 o 
   1  13  22        0.68       45.92     14.80 o 
   0  14  22        5.11       81.18     32.28 o 
   1   0  23        5.41        6.62      7.60 o 
   2   0  23        2.51       -3.12      8.19 o 
   3   0  23        1.67       15.09      8.59 o 
   4   0  23        9.53       26.20     11.84 o 
  -4   1  23        0.93        9.47     10.58 o 
  -3   1  23        2.91       -0.21      7.82 o 
  -2   1  23       20.22       14.40      7.63 o 
  -1   1  23       41.90       53.12      8.58 o 
   0   1  23        0.03       -3.69      9.18 o 
   1   1  23       42.84       40.05      8.01 o 
   2   1  23       20.05       33.38      8.39 o 
   3   1  23        2.85       16.82      9.48 o 
   4   1  23        0.96        9.64     15.41 o 
  -4   2  23        9.38        5.38     11.96 o 
  -3   2  23        6.29       15.22      7.91 o 
  -2   2  23       14.63        9.38      7.05 o 
  -1   2  23        3.35        9.00      9.72 o 
   0   2  23        0.04        7.66      7.37 o 
   1   2  23        3.53       -0.07      7.49 o 
   2   2  23       14.50       22.58      7.72 o 
   3   2  23        6.17       25.75     10.25 o 
   4   2  23        9.36       23.87     12.75 o 
  -4   3  23        3.64        5.50     12.40 o 
  -3   3  23        2.31       10.06      9.91 o 
  -2   3  23       28.23       28.99      8.30 o 
  -1   3  23       13.92        0.73      8.38 o 
   0   3  23       20.46       26.45      6.98 o 
   1   3  23       14.66       -0.45      7.74 o 
   2   3  23       28.55       -0.69      8.64 o 
   3   3  23        2.39       -9.47      9.47 o 
   4   3  23        3.65      -10.69     11.78 o 
  -4   4  23        2.21        1.51     13.96 o 
  -3   4  23        3.51       -0.14      9.01 o 
  -2   4  23       61.46       43.06      8.23 o 
  -1   4  23       16.34       33.56     11.22 o 
   0   4  23        5.38       22.47      8.13 o 
   1   4  23       15.96       11.50      9.10 o 
   2   4  23       60.92       56.29     10.31 o 
   3   4  23        3.45       56.79     15.53 o 
   4   4  23        2.12       -5.10     12.04 o 
  -4   5  23       14.18       21.45     14.13 o 
  -3   5  23        1.26       -2.83      9.61 o 
  -2   5  23       55.85       51.75     10.84 o 
  -1   5  23       10.73        9.59      8.33 o 
   0   5  23       25.06       14.96      8.73 o 
   1   5  23       11.06       16.30      8.86 o 
   2   5  23       56.96       44.67     11.78 o 
   3   5  23        1.22        6.22     10.54 o 
   4   5  23       13.93       22.05     12.40 o 
  -4   6  23        1.83       -8.33     14.11 o 
  -3   6  23        3.58       21.90      9.70 o 
  -2   6  23       40.86       46.11      8.44 o 
  -1   6  23       12.86       -1.84      9.72 o 
   0   6  23       10.69       16.00     12.99 o 
   1   6  23       13.05       12.13      8.78 o 
   2   6  23       40.86       15.40     10.75 o 
   3   6  23        3.78       19.22     20.76 o 
   4   6  23        1.75       26.34     14.71 o 
  -3   7  23        1.16      -10.40     10.84 o 
  -2   7  23        1.46       -1.43      7.55 o 
  -1   7  23       52.98       44.47     12.37 o 
   0   7  23        7.82       -8.81      8.81 o 
   1   7  23       53.60       47.42     10.56 o 
   2   7  23        1.49       -6.70      8.92 o 
   3   7  23        1.19       18.66     11.32 o 
  -3   8  23        3.79       33.57     14.03 o 
  -2   8  23        9.50        6.11      8.56 o 
  -1   8  23        2.62        1.89     11.86 o 
   0   8  23        7.19       43.58     11.57 o 
   1   8  23        2.65       12.91     11.00 o 
   2   8  23        9.83        8.09     11.88 o 
   3   8  23        3.89       10.69     13.20 o 
  -3   9  23        3.47       15.63     13.00 o 
  -2   9  23       14.52       31.40      9.70 o 
  -1   9  23        2.17       17.00     14.67 o 
   0   9  23        6.51       -9.72     10.58 o 
   1   9  23        2.09       24.70     12.34 o 
   2   9  23       14.07       -1.11     11.75 o 
   3   9  23        3.42       33.14     14.95 o 
  -3  10  23        5.13       41.99     20.52 o 
  -2  10  23        0.32        4.68     10.34 o 
  -1  10  23        1.51       21.09      9.09 o 
   0  10  23       45.52       45.35     12.19 o 
   1  10  23        1.53       16.65     10.30 o 
   2  10  23        0.35       31.27     11.59 o 
   3  10  23        5.08       62.83     16.37 o 
  -2  11  23        1.08       21.03     13.23 o 
  -1  11  23        3.11       24.49     18.21 o 
   0  11  23        0.52       30.88     12.79 o 
   1  11  23        3.08       16.29     16.00 o 
   2  11  23        1.04       18.77     12.51 o 
  -1  12  23        7.11       31.22     15.04 o 
   0  12  23       65.40      101.23     24.81 o 
   1  12  23        7.12       26.03     18.07 o 
   0  13  23        1.44       43.56     27.65 o 
   0   0  24      167.03      204.81     16.39 o 
   1   0  24        0.35       -7.55     10.03 o 
   2   0  24        0.10       20.32     14.43 o 
   3   0  24       23.57       -0.11     15.61 o 
   4   0  24        1.04        4.08     13.07 o 
  -4   1  24        3.25       96.75     17.62 o 
  -3   1  24        1.19       -8.30      9.14 o 
  -2   1  24        0.84       -1.31      9.25 o 
  -1   1  24        0.23       14.09      9.11 o 
   0   1  24        9.10       25.67      9.83 o 
   1   1  24        0.21        9.05      8.27 o 
   2   1  24        0.70       21.94     11.65 o 
   3   1  24        1.15       -7.87     13.35 o 
   4   1  24        3.50       11.74     14.83 o 
  -4   2  24        1.02        5.96     12.58 o 
  -3   2  24        3.90        7.84      8.04 o 
  -2   2  24        1.06       -8.51      8.51 o 
  -1   2  24        1.23        7.01     10.33 o 
   0   2  24        7.83       -9.88     10.11 o 
   1   2  24        1.18       -6.47      8.32 o 
   2   2  24        1.14        3.17      9.41 o 
   3   2  24        3.92       49.89     14.15 o 
   4   2  24        1.03        1.40     15.01 o 
  -4   3  24        5.92       20.16     14.09 o 
  -3   3  24        4.13        5.96     10.70 o 
  -2   3  24       31.67       42.01     12.17 o 
  -1   3  24       29.90       38.03      7.73 o 
   0   3  24        5.11       19.75      8.88 o 
   1   3  24       29.55       17.82     10.14 o 
   2   3  24       31.38       26.00     10.49 o 
   3   3  24        4.08       20.60     14.20 o 
   4   3  24        6.17       19.85     17.36 o 
  -4   4  24        1.29        9.19     13.20 o 
  -3   4  24        1.61       -4.93     10.34 o 
  -2   4  24       11.68        9.51      8.42 o 
  -1   4  24        4.10       -3.41      9.27 o 
   0   4  24       53.23       68.46      9.80 o 
   1   4  24        4.01       30.70     13.30 o 
   2   4  24       11.24       21.51     11.55 o 
   3   4  24        1.50       60.74     20.93 o 
   4   4  24        1.30      -19.01     19.01 o 
  -3   5  24        9.83        7.11      9.51 o 
  -2   5  24       24.85       41.76      9.84 o 
  -1   5  24       14.86       10.91      8.28 o 
   0   5  24       11.21        9.69     10.99 o 
   1   5  24       15.11       40.43     16.39 o 
   2   5  24       25.16       43.03     10.98 o 
   3   5  24        9.93        3.66     13.75 o 
  -3   6  24        8.11       18.02     13.78 o 
  -2   6  24       25.42       35.49      9.86 o 
  -1   6  24        4.86      -11.06     11.06 o 
   0   6  24        1.50       -4.26     14.83 o 
   1   6  24        4.80        4.82      9.23 o 
   2   6  24       25.29       27.12     14.73 o 
   3   6  24        7.79       29.22     14.11 o 
  -3   7  24        4.79       17.22     13.98 o 
  -2   7  24        4.13       14.01     11.08 o 
  -1   7  24        8.64       45.25     11.70 o 
   0   7  24        0.00       -6.87      8.63 o 
   1   7  24        8.99       46.02     16.68 o 
   2   7  24        4.16       16.15     13.59 o 
   3   7  24        4.88       32.50     17.11 o 
  -3   8  24       16.25      -14.55     24.91 o 
  -2   8  24       13.17       22.45      9.46 o 
  -1   8  24       26.55       19.87     10.61 o 
   0   8  24       41.94      105.70     17.57 o 
   1   8  24       26.15       46.18     11.02 o 
   2   8  24       13.16       13.08     12.96 o 
   3   8  24       16.00       34.01     13.51 o 
  -2   9  24       13.61       39.63     12.52 o 
  -1   9  24        2.91       12.94     10.00 o 
   0   9  24       78.50       68.98     14.30 o 
   1   9  24        3.07        6.29     10.17 o 
   2   9  24       13.42       30.70     15.40 o 
  -2  10  24        5.57       39.84     13.66 o 
  -1  10  24        2.11       23.66     16.18 o 
   0  10  24        8.20       14.18     16.16 o 
   1  10  24        2.17        2.05     11.85 o 
   2  10  24        5.55       49.92     15.65 o 
  -1  11  24       13.44      -18.60     18.60 o 
   0  11  24        8.57       96.67     17.28 o 
   1  11  24       13.18       83.86     27.74 o 
   0  12  24        2.41      -17.84     19.86 o 
   1   0  25        0.12       11.04     10.56 o 
   2   0  25        1.97       -6.49     13.67 o 
   3   0  25       30.17        7.56     12.94 o 
  -3   1  25       10.50       33.01     13.25 o 
  -2   1  25       23.66       18.45     10.00 o 
  -1   1  25        1.00        0.76     11.08 o 
   0   1  25        0.32       -2.34     10.30 o 
   1   1  25        1.10       28.91     10.88 o 
   2   1  25       23.37       41.81     10.77 o 
   3   1  25       10.41       52.87     14.90 o 
  -3   2  25       12.90       17.96     12.31 o 
  -2   2  25        6.32      -10.71     10.71 o 
  -1   2  25       16.48       15.50     10.82 o 
   0   2  25        0.03       -4.12      9.63 o 
   1   2  25       16.23        6.92      9.56 o 
   2   2  25        6.07       10.55     11.12 o 
   3   2  25       12.76       68.90     22.20 o 
  -3   3  25        0.94        7.96     14.67 o 
  -2   3  25        0.01       31.95     16.39 o 
  -1   3  25        5.88       36.19     11.14 o 
   0   3  25        8.53       37.25     12.48 o 
   1   3  25        5.54        9.24     10.70 o 
   2   3  25        0.01       12.53     21.34 o 
   3   3  25        1.01        8.03     16.01 o 
  -3   4  25        2.41        9.33     11.88 o 
  -2   4  25        7.53       12.62      9.61 o 
  -1   4  25       11.16       -5.51     10.21 o 
   0   4  25        1.08       -0.77     11.10 o 
   1   4  25       11.18       22.12     14.76 o 
   2   4  25        7.67        4.57      9.29 o 
   3   4  25        2.47       77.87     16.44 o 
  -3   5  25        3.16       17.97     12.21 o 
  -2   5  25        3.93        5.85     10.37 o 
  -1   5  25       21.33       12.51     13.23 o 
   0   5  25        9.75       15.79     11.13 o 
   1   5  25       20.70       -3.05     12.38 o 
   2   5  25        4.05       -5.27     12.48 o 
   3   5  25        3.31       18.11     20.44 o 
  -3   6  25        4.66       39.08     24.63 o 
  -2   6  25        2.87       15.77     10.31 o 
  -1   6  25       11.15       18.15     11.74 o 
   0   6  25       13.77       31.28     12.49 o 
   1   6  25       11.29        4.75     11.13 o 
   2   6  25        2.97       15.42     13.38 o 
   3   6  25        4.83       -2.06     15.35 o 
  -3   7  25       24.92       66.93     18.85 o 
  -2   7  25        0.27       35.03     11.01 o 
  -1   7  25        5.74        6.31     13.76 o 
   0   7  25        0.06        6.94     14.53 o 
   1   7  25        5.47        3.95     14.92 o 
   2   7  25        0.24       -4.43     16.68 o 
   3   7  25       25.24       96.32     23.76 o 
  -2   8  25        0.10       -7.86      9.49 o 
  -1   8  25        1.09       15.06     10.89 o 
   0   8  25       12.52       33.68     15.33 o 
   1   8  25        1.18       -5.76     13.04 o 
   2   8  25        0.08       13.49     13.26 o 
  -2   9  25        3.67       31.39     17.08 o 
  -1   9  25        7.80      -11.09     11.09 o 
   0   9  25        6.09      -16.51     16.51 o 
   1   9  25        8.03       24.33     13.26 o 
   2   9  25        3.65       63.57     15.64 o 
  -1  10  25        0.64       45.81     22.96 o 
   0  10  25       27.39       35.96     17.27 o 
   1  10  25        0.57      -13.01     13.01 o 
   0  11  25        0.00       50.41     22.54 o 
   0   0  26        5.87       23.21     24.65 o 
   1   0  26       23.35       29.69     12.75 o 
   2   0  26        3.50        2.00     12.42 o 
   3   0  26        9.13       -5.17     18.02 o 
  -3   1  26       13.27       24.08     14.50 o 
  -2   1  26        2.96        6.62     13.43 o 
  -1   1  26       23.92       39.39     11.92 o 
   0   1  26        2.82       10.31     12.84 o 
   1   1  26       23.83       30.37      9.91 o 
   2   1  26        3.00        1.18     13.05 o 
   3   1  26       13.27       34.56     14.65 o 
  -3   2  26       16.24       11.02     20.01 o 
  -2   2  26        6.87        1.15     19.59 o 
  -1   2  26       12.72       58.63     12.50 o 
   0   2  26        8.80       -3.11     13.27 o 
   1   2  26       12.55       41.58     13.56 o 
   2   2  26        6.91       17.45     20.79 o 
   3   2  26       16.28       39.61     23.11 o 
  -3   3  26        0.20       32.92     13.77 o 
  -2   3  26        6.37       24.40     14.58 o 
  -1   3  26       15.27       30.13     12.70 o 
   0   3  26        1.81        8.91     11.68 o 
   1   3  26       15.37       44.11     11.36 o 
   2   3  26        6.34       23.14     11.51 o 
   3   3  26        0.17      -15.17     19.99 o 
  -3   4  26        9.04       24.48     20.10 o 
  -2   4  26       20.73       25.93     14.24 o 
  -1   4  26        7.29       21.78     13.16 o 
   0   4  26        1.92       10.77     12.88 o 
   1   4  26        7.40       19.28     16.13 o 
   2   4  26       20.47       40.94     19.48 o 
   3   4  26        9.03       43.34     17.97 o 
  -3   5  26        3.87       40.33     21.60 o 
  -2   5  26        0.70        2.10     12.37 o 
  -1   5  26        1.55       -8.79     11.67 o 
   0   5  26        5.83       12.65     11.85 o 
   1   5  26        1.60      -10.10     12.31 o 
   2   5  26        0.67       31.87     18.55 o 
   3   5  26        3.76       -9.51     34.88 o 
  -2   6  26       19.19       52.93     12.57 o 
  -1   6  26        7.77       10.82     12.60 o 
   0   6  26        6.97        6.34     11.53 o 
   1   6  26        7.48       42.57     13.89 o 
   2   6  26       18.88        6.82     13.74 o 
  -2   7  26       14.81       41.09     16.67 o 
  -1   7  26        0.37       44.63     13.74 o 
   0   7  26        3.30       29.94     16.56 o 
   1   7  26        0.40       12.08     21.78 o 
   2   7  26       14.51       34.21     16.36 o 
  -2   8  26        2.20      -17.67     17.67 o 
  -1   8  26        1.78       40.61     14.08 o 
   0   8  26       31.79       44.37     20.82 o 
   1   8  26        1.77       -5.59     17.97 o 
   2   8  26        2.28       47.69     23.27 o 
  -1   9  26        5.40        4.85     18.89 o 
   0   9  26        0.57       -8.79     27.23 o 
   1   9  26        5.46       42.87     16.25 o 
   1   0  27        1.82        6.97     17.16 o 
   2   0  27        3.35       21.25     13.32 o 
  -2   1  27        1.79       58.49     18.63 o 
  -1   1  27        1.08       18.63     14.60 o 
   0   1  27        3.92       18.95     11.63 o 
   1   1  27        1.06       -6.65     13.11 o 
   2   1  27        1.87        6.03     17.74 o 
  -2   2  27        0.21       -6.47     17.08 o 
  -1   2  27        0.77       22.48     17.11 o 
   0   2  27        0.02       13.28     13.80 o 
   1   2  27        0.73       32.50     12.93 o 
   2   2  27        0.24       40.67     16.46 o 
  -2   3  27       14.11       24.10     22.84 o 
  -1   3  27        4.80       15.17     14.92 o 
   0   3  27        5.63       -7.62     11.75 o 
   1   3  27        4.87       29.43     12.36 o 
   2   3  27       14.48       19.71     17.44 o 
  -2   4  27        8.24       -2.45     15.75 o 
  -1   4  27        0.73       16.78     11.51 o 
   0   4  27        0.06       15.77     13.21 o 
   1   4  27        0.66       18.79     14.20 o 
   2   4  27        8.05       -0.31     15.62 o 
  -2   5  27        1.42       47.05     20.19 o 
  -1   5  27        0.67      -10.56     11.66 o 
   0   5  27        1.49      -16.31     16.31 o 
   1   5  27        0.71       18.64     17.44 o 
   2   5  27        1.52       47.90     20.78 o 
  -2   6  27       15.19       46.64     28.98 o 
  -1   6  27        0.62        8.16     12.93 o 
   0   6  27        5.16       10.88     21.09 o 
   1   6  27        0.68       52.00     24.59 o 
   2   6  27       14.97       18.59     22.75 o 
  -1   7  27        2.75       -6.15     17.28 o 
   0   7  27       17.23       39.56     23.08 o 
   1   7  27        2.81        3.40     15.99 o 
   0   8  27        0.06       43.42     23.83 o 
   0   0  28       28.58       45.53     21.35 o 
   1   0  28       32.26       49.05     14.52 o 
   2   0  28        2.47       11.29     24.01 o 
  -2   1  28        3.86       13.01     28.34 o 
  -1   1  28        1.51       -1.50     15.67 o 
   0   1  28        0.21        2.06     15.09 o 
   1   1  28        1.56      -10.01     14.06 o 
   2   1  28        3.98       41.38     23.79 o 
  -2   2  28        8.24       49.16     18.92 o 
  -1   2  28       18.15       78.90     20.76 o 
   0   2  28        8.00       13.90     12.03 o 
   1   2  28       17.92       36.73     11.54 o 
   2   2  28        8.10      120.83     30.23 o 
  -1   3  28        2.11       11.85     21.95 o 
   0   3  28        1.44       38.17     14.13 o 
   1   3  28        2.20       12.68     19.96 o 
  -1   4  28        0.91       10.24     14.65 o 
   0   4  28        0.42        9.11     17.07 o 
   1   4  28        0.88      -12.99     12.99 o 
  -1   5  28        7.26       -3.61     20.29 o 
   0   5  28        8.27       12.57     14.58 o 
   1   5  28        7.45       32.20     18.30 o 
   0   6  28        6.70       15.85     17.51 o 
   1   0  29        9.40        5.06     17.02 o 
   0   1  29        0.55       29.15     18.08 o 
   0   2  29        7.03       25.27     17.63 o 
                                                 
